# Supplementary material for: Modeling: Activity Concentration of Radon, Thoron, and Their Decay Products in Closed Systems
Source: Int J Environ Res Public Health. 2022 Dec 13;19(24):16739. doi: 10.3390/ijerph192416739 (PMC9779409; doi:10.3390/ijerph192416739)
Supplement: Supplementary file 1 [file ijerph-19-16739-s001.zip]

Archive with 1 entries (1 files):
- ijerph-2069870-supplementary.xlsm
