# Supplementary material for: Modeling: Activity Concentration of Radon, Thoron, and Their Decay Products in Closed Systems
Source: Int J Environ Res Public Health. 2022 Dec 13;19(24):16739. doi: 10.3390/ijerph192416739 (PMC9779409; doi:10.3390/ijerph192416739)
Supplement: Supplementary file 1 [file ijerph-19-16739-s001.zip › ijerph-2069870-supplementary.xlsm]

## Sheet: Calculation
	Evaluation of activity concentration
	Single injection of Radon|Single injection of Thoron			Single injection of radon or thoron so that their concentration is equal to the declared value
	Constant Radon concentration|Constant Thoron concentration			Constant radon or thoron concentration as declared
	Inflow of Radon|Inflow of Thoron			Inflow of Radon|Thoron activity at the constant rate to the space with the defined volume
	Radon charts
	Correct				Nuclide	Initial activity concentration
	Inflow activity rate of Radon (E1)	1	Bq/s		-	Bq/m3
	Flow rate of the filtration device (QD)	10	L/min		222Rn	0
	Filtration efficiency (F)	100	%		218Po	0
	Effective filtration (FQD)	10	L/min		214Pb	0
	System volume (V)	1	m3		214Bi	0
	Time unit				214Po	0
	Analysis range	0	10	Hours
	Start|Stop of Radon inflow	0	10	Hours
	Start|Stop of the filtration device	4	6	Hours
	Start|Stop of Radon inflow	0	36000	Seconds
	Start|Stop of the filtration device	14400	21600	Seconds
	S1=E1/V	1	Bq/(m3s)
	RD=FQD/V	0.000166667	1/s
	Chart resolution
	Modified chart boundaries			Chart boundaries selected automatically for the analysis range				Modified PAEC chart boundaries			Chart boundaries selected automatically for the analysis range				Modified PAEC chart boundaries			Chart boundaries selected automatically for the analysis range
	Lower boundary (X)	0	Hours	Lower boundary (X)	0	Hours		Lower boundary (X)	0	Hours	Lower boundary (X)	0.00	Hours		Lower boundary (X)	0	Hours	Lower boundary (X)	0.00	Hours
	Upper boundary (X)	4	Hours	Upper boundary (Y)	10	Hours		Upper boundary (X)	123	Hours	Upper boundary (Y)	10.00	Hours		Upper boundary (X)	0.3	Hours	Upper boundary (Y)	10.00	Hours
	Lower boundary (Y)	0	Bq/m3	Lower boundary (Y)	0	Bq/m3		Lower boundary (Y)	0	µJ/m3	Lower boundary (Y)	0	µJ/m3		Lower boundary (Y)	0	%	Lower boundary (Y)	4.71027e-09	%
	Upper boundary (Y)	27000	Bq/m3	Upper boundary (Y)	38141.2	Bq/m3		Upper boundary (Y)	2	µJ/m3	Upper boundary (Y)	195.115	µJ/m3		Upper boundary (Y)	101	%	Upper boundary (Y)	110	%
	Thoron charts
	Correct				Nuclide	Initial activity concentration
	Inflow activity rate of Thoron (E1)	10	Bq/s			Bq/m3
	Flow rate of the filtration device (QD)	0	L/min		220Th	0
	Filtration efficiency (F)	100	%		216Po	0
	Effective filtration (FQD)	0	L/min		212Pb	0
	System volume (V)	17	m3		212Bi	0
	Time unit				212Po	0
	Analysis range	0	240	Hours	208Tl	0
	Start|Stop of Thoron inflow	0	240	Hours
	Start|Stop of the filtration device	0	0	Hours		QCrit
	Start|Stop of Thoron inflow	0	864000	Seconds		L/min
	Start|Stop of the filtration device	0	0	Seconds	C3	12697.547
	S1=E1/V	0.588235	Bq/(m3s)		C4	12521.393
	RD=FQD/V	0	1/s		C5	8826.749
	Chart resolution
	Modified chart boundaries			Chart boundaries selected automatically for the analysis range				Modified PAEC chart boundaries			Chart boundaries selected automatically for the analysis range				Modified PAEC chart boundaries			Chart boundaries selected automatically for the analysis range
	Lower boundary (X)	0	Hours	Lower boundary (X)	0.00	Hours		Lower boundary (X)	0	Hours	Lower boundary (X)	0.00	Hours		Lower boundary (X)	0	Hours	Lower boundary (X)	0.00	Hours
	Upper boundary (X)	100	Hours	Upper boundary (X)	240.00	Hours		Upper boundary (X)	5	Hours	Upper boundary (X)	240.00	Hours		Upper boundary (X)	10	Hours	Upper boundary (X)	240.00	Hours
	Lower boundary (Y)	0	Bq/m3	Lower boundary (Y)	0	Bq/m3		Lower boundary (Y)	0	µJ/m3	Lower boundary (Y)	0	µJ/m3		Lower boundary (Y)	0	%	Lower boundary (Y)	3.46896e-10	%
	Upper boundary (Y)	4.1	Bq/m3	Upper boundary (Y)	51.9031	Bq/m3		Upper boundary (Y)	0.5	µJ/m3	Upper boundary (Y)	3.92649	µJ/m3		Upper boundary (Y)	101	%	Upper boundary (Y)	102.849	%
	Radon and its progeny: Calculation results (in hidden cells)
	Channel	Time	Time	222Rn	218Po	214Pb	214Bi	214Po	EEC	Equilibrium coefficient	PAEC	PAEC (218Po)	PAEC (214Pb)	PAEC (214Bi)	PAEC (214Po)	PAEC	PAEC (218Po)	PAEC (214Pb)	PAEC (214Bi)	PAEC (214Po)
		Hours	Seconds	Bq/m3	Bq/m3	Bq/m3	Bq/m3	Bq/m3	Bq/m3	-	µJ/m3	µJ/m3	µJ/m3	µJ/m3	µJ/m3	(%)	(%)	(%)	(%)	(%)
	1	0	0	0	0	0	0	0	0	-	0	0	0	0	0	100	-	-	-	-
	2	0.0200401	72.1443	72.1388	8.8848	0.0933789	0.00098462	0.000984607	0.990068	0.0137245	0.00549342	0.00522427	0.000267064	2.08739e-06	2.87505e-13	100	95.1005	4.86152	0.0379981	5.23363e-09
	3	0.0400802	144.289	144.267	32.6814	0.695588	0.0147491	0.014749	3.82669	0.0265251	0.0212373	0.0192167	0.00198938	3.12681e-05	4.3067e-12	100	90.4854	9.36738	0.147232	2.02789e-08
	4	0.0601202	216.433	216.384	67.8716	2.19104	0.0700156	0.0700153	8.34507	0.0385661	0.0463233	0.0399085	0.00626637	0.000148433	2.04445e-11	100	86.1521	13.5275	0.320428	4.41343e-08
	5	0.0801603	288.577	288.49	111.767	4.85799	0.207814	0.207813	14.4186	0.0499795	0.0800532	0.0657187	0.0138939	0.000440566	6.06815e-11	100	82.0939	17.3558	0.550341	7.58015e-08
	6	0.1002	360.721	360.585	162.311	8.89406	0.477169	0.477168	21.9495	0.0608718	0.121888	0.0954391	0.025437	0.0010116	1.39333e-10	100	78.3008	20.8692	0.829943	1.14313e-07
	7	0.12024	432.866	432.669	217.936	14.4357	0.931884	0.931882	30.8617	0.0713287	0.171408	0.128146	0.041286	0.00197559	2.72109e-10	100	74.761	24.0864	1.15257	1.5875e-07
	8	0.140281	505.01	504.743	277.439	21.573	1.62815	1.62815	41.0958	0.0814194	0.228285	0.163134	0.0616986	0.00345168	4.75419e-10	100	71.4609	27.0271	1.51201	2.08257e-07
	9	0.160321	577.154	576.805	339.905	30.3611	2.6228	2.62279	52.6045	0.0911998	0.292257	0.199864	0.0868327	0.00556033	7.65856e-10	100	68.3864	29.7111	1.90255	2.62048e-07
	10	0.180361	649.299	648.856	404.632	40.829	3.97202	3.97202	65.3496	0.100715	0.363115	0.237924	0.116771	0.00842068	1.15983e-09	100	65.5229	32.1581	2.31901	3.19411e-07
	11	0.200401	721.443	720.897	471.085	52.9858	5.73046	5.73046	79.3	0.110002	0.440686	0.276998	0.151539	0.0121486	1.67329e-09	100	62.8561	34.3872	2.75674	3.79702e-07
	12	0.220441	793.587	792.927	538.854	66.826	7.95059	7.95058	94.4294	0.11909	0.524824	0.316846	0.191122	0.0168552	2.32157e-09	100	60.3719	36.4165	3.2116	4.42352e-07
	13	0.240481	865.731	864.946	607.625	82.3335	10.6822	10.6822	110.715	0.128003	0.615404	0.357284	0.235474	0.0226463	3.11921e-09	100	58.0568	38.2633	3.67992	5.06856e-07
	14	0.260521	937.876	936.953	677.162	99.4839	13.9724	13.9724	128.138	0.13676	0.712317	0.398171	0.284524	0.0296214	4.07993e-09	100	55.898	39.9435	4.15847	5.7277e-07
	15	0.280561	1010.02	1008.95	747.279	118.248	17.8649	17.8649	146.679	0.145378	0.815462	0.4394	0.338188	0.0378737	5.21656e-09	100	53.8836	41.472	4.64444	6.39706e-07
	16	0.300601	1082.16	1080.94	817.838	138.591	22.4007	22.4007	166.323	0.153869	0.924748	0.480889	0.396369	0.0474895	6.541e-09	100	52.0022	42.8624	5.1354	7.07328e-07
	17	0.320641	1154.31	1152.91	888.733	160.476	27.6174	27.6174	187.052	0.162243	1.04009	0.522575	0.458962	0.0585488	8.06427e-09	100	50.2434	44.1274	5.62923	7.75346e-07
	18	0.340681	1226.45	1224.88	959.881	183.867	33.5495	33.5495	208.853	0.17051	1.16139	0.56441	0.525859	0.071125	9.79645e-09	100	48.5976	45.2783	6.12411	8.43509e-07
	19	0.360721	1298.6	1296.83	1031.22	208.722	40.2287	40.2287	231.711	0.178675	1.28859	0.606357	0.596946	0.0852849	1.17468e-08	100	47.0559	46.3256	6.61848	9.11602e-07
	20	0.380762	1370.74	1368.77	1102.7	235.003	47.6837	47.6837	255.611	0.186744	1.42159	0.648389	0.672109	0.101089	1.39236e-08	100	45.6102	47.2788	7.11102	9.79442e-07
	21	0.400802	1442.89	1440.7	1174.29	262.67	55.9402	55.9402	280.538	0.194723	1.56031	0.690483	0.751235	0.118593	1.63345e-08	100	44.2529	48.1465	7.60061	1.04688e-06
	22	0.420842	1515.03	1512.62	1245.96	291.682	65.0215	65.0214	306.478	0.202613	1.70468	0.732625	0.834211	0.137845	1.89863e-08	100	42.9772	48.9365	8.08629	1.11377e-06
	23	0.440882	1587.17	1584.53	1317.69	322.002	74.948	74.948	333.417	0.21042	1.85462	0.7748	0.920925	0.15889	2.18848e-08	100	41.7769	49.6559	8.56726	1.18002e-06
	24	0.460922	1659.32	1656.43	1389.46	353.59	85.738	85.738	361.34	0.218143	2.01003	0.817	1.01127	0.181765	2.50355e-08	100	40.6461	50.311	9.04288	1.24553e-06
	25	0.480962	1731.46	1728.32	1461.25	386.408	97.4074	97.4073	390.233	0.225787	2.17085	0.859218	1.10513	0.206504	2.84429e-08	100	39.5798	50.9076	9.51258	1.31022e-06
	26	0.501002	1803.61	1800.2	1533.07	420.42	109.97	109.97	420.08	0.233352	2.33698	0.901446	1.2024	0.233136	3.21111e-08	100	38.5731	51.451	9.97592	1.37404e-06
	27	0.521042	1875.75	1872.06	1604.9	455.59	123.437	123.436	450.867	0.240839	2.50836	0.943683	1.30299	0.261685	3.60434e-08	100	37.6216	51.9459	10.4325	1.43693e-06
	28	0.541082	1947.9	1943.92	1676.74	491.883	137.818	137.818	482.579	0.24825	2.68488	0.985923	1.40678	0.292173	4.02427e-08	100	36.7213	52.3965	10.8822	1.49886e-06
	29	0.561122	2020.04	2015.76	1748.58	529.263	153.121	153.121	515.201	0.255586	2.86648	1.02817	1.51369	0.324616	4.47112e-08	100	35.8686	52.8068	11.3246	1.5598e-06
	30	0.581162	2092.18	2087.6	1820.42	567.699	169.352	169.352	548.717	0.262846	3.05305	1.07041	1.62362	0.359026	4.94508e-08	100	35.0602	53.1802	11.7596	1.61972e-06
	31	0.601202	2164.33	2159.42	1892.26	607.158	186.516	186.516	583.114	0.270033	3.24453	1.11265	1.73647	0.395414	5.44627e-08	100	34.293	53.5199	12.1871	1.6786e-06
	32	0.621242	2236.47	2231.23	1964.09	647.607	204.616	204.616	618.375	0.277145	3.44083	1.15489	1.85216	0.433786	5.97478e-08	100	33.5642	53.8288	12.607	1.73644e-06
	33	0.641283	2308.62	2303.03	2035.92	689.018	223.653	223.653	654.485	0.284184	3.64185	1.19712	1.97059	0.474145	6.53067e-08	100	32.8711	54.1095	13.0193	1.79323e-06
	34	0.661323	2380.76	2374.82	2107.74	731.359	243.628	243.628	691.43	0.29115	3.84753	1.23935	2.09169	0.516491	7.11394e-08	100	32.2116	54.3644	13.424	1.84896e-06
	35	0.681363	2452.91	2446.6	2179.55	774.603	264.54	264.54	729.193	0.298043	4.05776	1.28157	2.21536	0.560825	7.72456e-08	100	31.5833	54.5957	13.821	1.90365e-06
	36	0.701403	2525.05	2518.37	2251.35	818.721	286.387	286.387	767.76	0.304864	4.27248	1.32379	2.34154	0.60714	8.36249e-08	100	30.9842	54.8053	14.2105	1.95729e-06
	37	0.721443	2597.19	2590.13	2323.14	863.687	309.165	309.165	807.116	0.311612	4.49158	1.36601	2.47014	0.65543	9.02762e-08	100	30.4126	54.995	14.5924	2.0099e-06
	38	0.741483	2669.34	2661.88	2394.93	909.474	332.872	332.872	847.246	0.318289	4.715	1.40822	2.60109	0.705688	9.71985e-08	100	29.8667	55.1664	14.9669	2.06147e-06
	39	0.761523	2741.48	2733.61	2466.7	956.056	357.501	357.501	888.135	0.324894	4.94264	1.45042	2.73432	0.757902	1.0439e-07	100	29.345	55.321	15.3339	2.11203e-06
	40	0.781563	2813.63	2805.34	2538.46	1003.41	383.047	383.047	929.767	0.331428	5.17443	1.49262	2.86975	0.812061	1.1185e-07	100	28.846	55.4603	15.6937	2.16159e-06
	41	0.801603	2885.77	2877.05	2610.21	1051.51	409.505	409.505	972.129	0.337891	5.41028	1.53481	3.00732	0.86815	1.19575e-07	100	28.3683	55.5853	16.0463	2.21015e-06
	42	0.821643	2957.92	2948.75	2681.96	1100.34	436.865	436.865	1015.21	0.344283	5.65011	1.57699	3.14696	0.926155	1.27565e-07	100	27.9108	55.6974	16.3918	2.25774e-06
	43	0.841683	3030.06	3020.45	2753.69	1149.86	465.122	465.122	1058.98	0.350604	5.89383	1.61917	3.2886	0.986058	1.35816e-07	100	27.4723	55.7974	16.7303	2.30437e-06
	44	0.861723	3102.2	3092.13	2825.41	1200.07	494.265	494.265	1103.44	0.356856	6.14138	1.66134	3.43219	1.04784	1.44325e-07	100	27.0516	55.8864	17.062	2.35005e-06
	45	0.881764	3174.35	3163.8	2897.12	1250.93	524.287	524.287	1148.58	0.363037	6.39266	1.70351	3.57767	1.11149	1.53092e-07	100	26.6478	55.9652	17.387	2.39481e-06
	46	0.901804	3246.49	3235.46	2968.82	1302.43	555.178	555.178	1194.37	0.369149	6.64761	1.74567	3.72496	1.17698	1.62112e-07	100	26.2601	56.0347	17.7053	2.43865e-06
	47	0.921844	3318.64	3307.11	3040.51	1354.56	586.928	586.928	1240.8	0.375192	6.90614	1.78782	3.87403	1.24429	1.71383e-07	100	25.8874	56.0955	18.0171	2.4816e-06
	48	0.941884	3390.78	3378.75	3112.19	1407.28	619.526	619.526	1287.86	0.381166	7.16817	1.82997	4.02481	1.3134	1.80902e-07	100	25.5291	56.1483	18.3226	2.52368e-06
	49	0.961924	3462.93	3450.37	3183.85	1460.58	652.962	652.962	1335.54	0.387072	7.43363	1.87211	4.17724	1.38428	1.90665e-07	100	25.1843	56.1939	18.6219	2.5649e-06
	50	0.981964	3535.07	3521.99	3255.51	1514.44	687.226	687.226	1383.82	0.39291	7.70245	1.91424	4.33129	1.45692	2.0067e-07	100	24.8524	56.2326	18.915	2.60527e-06
	51	1.002	3607.21	3593.6	3327.16	1568.84	722.305	722.305	1432.69	0.39868	7.97455	1.95637	4.48689	1.53129	2.10913e-07	100	24.5327	56.2652	19.2022	2.64483e-06
	52	1.02204	3679.36	3665.19	3398.79	1623.78	758.189	758.189	1482.14	0.404383	8.24986	1.99849	4.64401	1.60736	2.21391e-07	100	24.2245	56.292	19.4835	2.68357e-06
	53	1.04208	3751.5	3736.77	3470.42	1679.22	794.865	794.865	1532.15	0.410019	8.5283	2.04061	4.80258	1.68511	2.32101e-07	100	23.9275	56.3135	19.7591	2.72153e-06
	54	1.06212	3823.65	3808.35	3542.03	1735.16	832.322	832.322	1582.71	0.415589	8.80981	2.08271	4.96257	1.76452	2.43038e-07	100	23.6409	56.3301	20.0291	2.75872e-06
	55	1.08216	3895.79	3879.91	3613.63	1791.58	870.548	870.548	1633.81	0.421094	9.09431	2.12482	5.12393	1.84556	2.542e-07	100	23.3642	56.3422	20.2936	2.79515e-06
	56	1.1022	3967.94	3951.46	3685.22	1848.47	909.53	909.53	1685.43	0.426533	9.38174	2.16691	5.28662	1.9282	2.65583e-07	100	23.0971	56.3501	20.5527	2.83085e-06
	57	1.12224	4040.08	4023	3756.81	1905.8	949.257	949.256	1737.57	0.431908	9.67203	2.209	5.4506	2.01242	2.77183e-07	100	22.8391	56.3543	20.8066	2.86582e-06
	58	1.14228	4112.22	4094.53	3828.38	1963.58	989.715	989.715	1790.2	0.437218	9.96511	2.25108	5.61583	2.0982	2.88997e-07	100	22.5897	56.3549	21.0554	2.90009e-06
	59	1.16232	4184.37	4166.05	3899.93	2021.77	1030.89	1030.89	1843.33	0.442465	10.2609	2.29316	5.78226	2.18549	3.01021e-07	100	22.3485	56.3523	21.2992	2.93366e-06
	60	1.18236	4256.51	4237.56	3971.48	2080.37	1072.78	1072.78	1896.94	0.447648	10.5594	2.33523	5.94986	2.27429	3.13251e-07	100	22.1152	56.3467	21.5381	2.96657e-06
	61	1.2024	4328.66	4309.06	4043.02	2139.37	1115.36	1115.36	1951.01	0.452769	10.8605	2.3773	6.1186	2.36456	3.25684e-07	100	21.8895	56.3383	21.7722	2.99881e-06
	62	1.22244	4400.8	4380.54	4114.55	2198.75	1158.62	1158.62	2005.54	0.457828	11.1641	2.41935	6.28843	2.45627	3.38316e-07	100	21.6709	56.3275	22.0016	3.03041e-06
	63	1.24248	4472.95	4452.02	4186.06	2258.51	1202.55	1202.55	2060.51	0.462825	11.4701	2.46141	6.45933	2.5494	3.51144e-07	100	21.4592	56.3143	22.2264	3.06138e-06
	64	1.26253	4545.09	4523.48	4257.57	2318.62	1247.14	1247.14	2115.91	0.467762	11.7786	2.50345	6.63125	2.64393	3.64164e-07	100	21.2542	56.299	22.4468	3.09173e-06
	65	1.28257	4617.23	4594.94	4329.06	2379.08	1292.37	1292.37	2171.74	0.472638	12.0895	2.54549	6.80418	2.73982	3.77372e-07	100	21.0554	56.2818	22.6628	3.12149e-06
	66	1.30261	4689.38	4666.38	4400.55	2439.88	1338.23	1338.23	2227.98	0.477455	12.4026	2.58752	6.97806	2.83706	3.90764e-07	100	20.8627	56.2627	22.8746	3.15065e-06
	67	1.32265	4761.52	4737.81	4472.02	2501.01	1384.72	1384.72	2284.63	0.482212	12.718	2.62955	7.15289	2.9356	4.04338e-07	100	20.6757	56.2421	23.0822	3.17925e-06
	68	1.34269	4833.67	4809.24	4543.48	2562.45	1431.81	1431.81	2341.67	0.486911	13.0356	2.67157	7.32862	3.03544	4.18088e-07	100	20.4944	56.2199	23.2857	3.20728e-06
	69	1.36273	4905.81	4880.65	4614.93	2624.2	1479.5	1479.5	2399.09	0.491551	13.3553	2.71358	7.50522	3.13654	4.32013e-07	100	20.3183	56.1964	23.4853	3.23476e-06
	70	1.38277	4977.96	4952.05	4686.37	2686.25	1527.77	1527.77	2456.88	0.496135	13.6771	2.75559	7.68268	3.23887	4.46108e-07	100	20.1474	56.1717	23.6809	3.26171e-06
	71	1.40281	5050.1	5023.44	4757.8	2748.58	1576.61	1576.61	2515.04	0.500661	14.001	2.79759	7.86095	3.34242	4.6037e-07	100	19.9814	56.1458	23.8728	3.28814e-06
	72	1.42285	5122.24	5094.81	4829.22	2811.2	1626.01	1626.01	2573.55	0.505132	14.3268	2.83958	8.04002	3.44715	4.74796e-07	100	19.8201	56.119	24.0609	3.31405e-06
	73	1.44289	5194.39	5166.18	4900.63	2874.08	1675.96	1675.96	2632.41	0.509547	14.6545	2.88157	8.21987	3.55304	4.89381e-07	100	19.6634	56.0912	24.2454	3.33947e-06
	74	1.46293	5266.53	5237.54	4972.02	2937.22	1726.45	1726.45	2691.61	0.513907	14.9841	2.92355	8.40046	3.66007	5.04123e-07	100	19.511	56.0625	24.4264	3.36439e-06
	75	1.48297	5338.68	5308.88	5043.41	3000.62	1777.46	1777.46	2751.13	0.518213	15.3155	2.96553	8.58177	3.76822	5.19018e-07	100	19.3629	56.0332	24.6039	3.38884e-06
	76	1.50301	5410.82	5380.22	5114.79	3064.26	1828.98	1828.98	2810.97	0.522465	15.6487	3.00749	8.76378	3.87745	5.34064e-07	100	19.2188	56.0032	24.7781	3.41283e-06
	77	1.52305	5482.97	5451.54	5186.15	3128.13	1881.01	1881.01	2871.13	0.526664	15.9837	3.04946	8.94646	3.98774	5.49255e-07	100	19.0786	55.9725	24.9489	3.43635e-06
	78	1.54309	5555.11	5522.86	5257.5	3192.24	1933.53	1933.53	2931.59	0.53081	16.3203	3.09141	9.12981	4.09908	5.64591e-07	100	18.9421	55.9414	25.1165	3.45944e-06
	79	1.56313	5627.25	5594.16	5328.85	3256.57	1986.53	1986.53	2992.34	0.534905	16.6586	3.13336	9.31378	4.21144	5.80066e-07	100	18.8093	55.9098	25.2809	3.48209e-06
	80	1.58317	5699.4	5665.45	5400.18	3321.11	2040	2040	3053.39	0.538948	16.9985	3.17531	9.49837	4.32479	5.95679e-07	100	18.68	55.8778	25.4422	3.50431e-06
	81	1.60321	5771.54	5736.73	5471.5	3385.86	2093.92	2093.92	3114.71	0.542941	17.3399	3.21724	9.68356	4.43912	6.11425e-07	100	18.554	55.8455	25.6006	3.52611e-06
	82	1.62325	5843.69	5808	5542.81	3450.81	2148.3	2148.3	3176.3	0.546884	17.6829	3.25917	9.86932	4.55439	6.27303e-07	100	18.4312	55.8128	25.7559	3.54751e-06
	83	1.64329	5915.83	5879.26	5614.11	3515.95	2203.11	2203.11	3238.17	0.550778	18.0273	3.3011	10.0556	4.67059	6.43308e-07	100	18.3116	55.7799	25.9084	3.56852e-06
	84	1.66333	5987.98	5950.51	5685.4	3581.29	2258.35	2258.35	3300.29	0.554622	18.3732	3.34302	10.2425	4.78771	6.59439e-07	100	18.1951	55.7469	26.0581	3.58913e-06
	85	1.68337	6060.12	6021.75	5756.68	3646.8	2314.01	2314.01	3362.66	0.558419	18.7205	3.38493	10.4299	4.9057	6.75691e-07	100	18.0814	55.7136	26.205	3.60937e-06
	86	1.70341	6132.26	6092.98	5827.95	3712.5	2370.08	2370.08	3425.27	0.562167	19.0691	3.42683	10.6177	5.02457	6.92063e-07	100	17.9706	55.6802	26.3492	3.62923e-06
	87	1.72345	6204.41	6164.19	5899.2	3778.36	2426.55	2426.54	3488.13	0.565869	19.4191	3.46873	10.8061	5.14428	7.08551e-07	100	17.8625	55.6468	26.4908	3.64873e-06
	88	1.74349	6276.55	6235.4	5970.45	3844.39	2483.4	2483.4	3551.21	0.569525	19.7704	3.51062	10.9949	5.26481	7.25153e-07	100	17.757	55.6132	26.6298	3.66788e-06
	89	1.76353	6348.7	6306.59	6041.68	3910.57	2540.64	2540.64	3614.52	0.573134	20.1229	3.55251	11.1842	5.38615	7.41866e-07	100	17.6541	55.5797	26.7663	3.68667e-06
	90	1.78357	6420.84	6377.78	6112.91	3976.91	2598.24	2598.24	3678.06	0.576699	20.4766	3.59439	11.374	5.50827	7.58687e-07	100	17.5536	55.5461	26.9003	3.70513e-06
	91	1.80361	6492.99	6448.95	6184.12	4043.41	2656.21	2656.21	3741.8	0.580218	20.8316	3.63626	11.5641	5.63116	7.75613e-07	100	17.4555	55.5126	27.0319	3.72326e-06
	92	1.82365	6565.13	6520.11	6255.32	4110.04	2714.53	2714.53	3805.75	0.583694	21.1877	3.67813	11.7547	5.7548	7.92643e-07	100	17.3598	55.4791	27.1611	3.74106e-06
	93	1.84369	6637.27	6591.27	6326.52	4176.82	2773.19	2773.19	3869.9	0.587126	21.5449	3.71999	11.9457	5.87917	8.09773e-07	100	17.2663	55.4457	27.2881	3.75854e-06
	94	1.86373	6709.42	6662.41	6397.7	4243.73	2832.19	2832.19	3934.25	0.590515	21.9032	3.76185	12.1371	6.00425	8.27001e-07	100	17.1749	55.4124	27.4127	3.77572e-06
	95	1.88377	6781.56	6733.54	6468.87	4310.77	2891.52	2891.52	3998.79	0.593862	22.2625	3.80369	12.3288	6.13003	8.44325e-07	100	17.0856	55.3792	27.5352	3.79258e-06
	96	1.90381	6853.71	6804.66	6540.03	4377.93	2951.17	2951.17	4063.52	0.597167	22.6229	3.84554	12.5209	6.25648	8.61741e-07	100	16.9984	55.3461	27.6555	3.80915e-06
	97	1.92385	6925.85	6875.77	6611.18	4445.22	3011.13	3011.13	4128.42	0.600431	22.9843	3.88737	12.7133	6.38359	8.79249e-07	100	16.9132	55.3131	27.7737	3.82543e-06
	98	1.94389	6998	6946.86	6682.31	4512.63	3071.39	3071.39	4193.5	0.603654	23.3467	3.9292	12.9061	6.51135	8.96846e-07	100	16.8298	55.2804	27.8898	3.84143e-06
	99	1.96393	7070.14	7017.95	6753.44	4580.15	3131.95	3131.95	4258.75	0.606837	23.71	3.97102	13.0992	6.63973	9.14528e-07	100	16.7483	55.2477	28.0039	3.85715e-06
	100	1.98397	7142.28	7089.03	6824.56	4647.78	3192.79	3192.79	4324.17	0.609981	24.0742	4.01284	13.2927	6.76872	9.32295e-07	100	16.6686	55.2153	28.1161	3.87259e-06
	101	2.00401	7214.43	7160.09	6895.66	4715.52	3253.92	3253.92	4389.74	0.613085	24.4393	4.05465	13.4864	6.89831	9.50144e-07	100	16.5907	55.1831	28.2262	3.88777e-06
	102	2.02405	7286.57	7231.15	6966.76	4783.36	3315.32	3315.32	4455.48	0.616151	24.8053	4.09645	13.6804	7.02847	9.68073e-07	100	16.5144	55.1511	28.3345	3.90268e-06
	103	2.04409	7358.72	7302.19	7037.84	4851.3	3376.98	3376.98	4521.36	0.619178	25.1722	4.13825	13.8747	7.15921	9.86079e-07	100	16.4398	55.1193	28.441	3.91734e-06
	104	2.06413	7430.86	7373.22	7108.92	4919.34	3438.91	3438.91	4587.39	0.622169	25.5398	4.18004	14.0693	7.29049	1.00416e-06	100	16.3668	55.0877	28.5456	3.93175e-06
	105	2.08417	7503.01	7444.25	7179.98	4987.46	3501.09	3501.09	4653.56	0.625122	25.9083	4.22183	14.2641	7.42231	1.02232e-06	100	16.2953	55.0563	28.6484	3.94591e-06
	106	2.10421	7575.15	7515.26	7251.03	5055.68	3563.51	3563.51	4719.87	0.628039	26.2775	4.26361	14.4593	7.55465	1.04055e-06	100	16.2253	55.0252	28.7495	3.95983e-06
	107	2.12425	7647.29	7586.26	7322.07	5123.99	3626.18	3626.18	4786.32	0.63092	26.6475	4.30538	14.6546	7.6875	1.05884e-06	100	16.1568	54.9943	28.8489	3.97352e-06
	108	2.14429	7719.44	7657.25	7393.1	5192.38	3689.08	3689.08	4852.9	0.633765	27.0182	4.34714	14.8502	7.82084	1.07721e-06	100	16.0897	54.9637	28.9466	3.98698e-06
	109	2.16433	7791.58	7728.23	7464.12	5260.85	3752.2	3752.2	4919.6	0.636575	27.3896	4.3889	15.046	7.95466	1.09564e-06	100	16.024	54.9334	29.0427	4.00021e-06
	110	2.18437	7863.73	7799.2	7535.13	5329.39	3815.55	3815.55	4986.43	0.639351	27.7617	4.43066	15.2421	8.08896	1.11414e-06	100	15.9596	54.9033	29.1371	4.01323e-06
	111	2.20441	7935.87	7870.16	7606.13	5398.02	3879.11	3879.11	5053.37	0.642093	28.1344	4.4724	15.4383	8.22371	1.1327e-06	100	15.8965	54.8734	29.23	4.02602e-06
	112	2.22445	8008.02	7941.1	7677.12	5466.71	3942.88	3942.88	5120.43	0.644801	28.5078	4.51414	15.6348	8.3589	1.15132e-06	100	15.8347	54.8439	29.3214	4.03861e-06
	113	2.24449	8080.16	8012.04	7748.09	5535.48	4006.85	4006.85	5187.61	0.647476	28.8819	4.55588	15.8315	8.49452	1.17e-06	100	15.7742	54.8146	29.4113	4.05099e-06
	114	2.26453	8152.3	8082.97	7819.06	5604.31	4071.02	4071.02	5254.89	0.650119	29.2565	4.59761	16.0283	8.63057	1.18874e-06	100	15.7148	54.7855	29.4997	4.06316e-06
	115	2.28457	8224.45	8153.88	7890.01	5673.21	4135.39	4135.39	5322.28	0.65273	29.6317	4.63933	16.2254	8.76702	1.20753e-06	100	15.6566	54.7568	29.5866	4.07514e-06
	116	2.30461	8296.59	8224.79	7960.96	5742.17	4199.94	4199.94	5389.77	0.655308	30.0075	4.68104	16.4226	8.90387	1.22638e-06	100	15.5996	54.7283	29.6721	4.08692e-06
	117	2.32465	8368.74	8295.68	8031.89	5811.19	4264.67	4264.67	5457.36	0.657856	30.3839	4.72275	16.62	9.04111	1.24528e-06	100	15.5436	54.7001	29.7563	4.09851e-06
	118	2.34469	8440.88	8366.56	8102.81	5880.27	4329.58	4329.58	5525.05	0.660373	30.7607	4.76445	16.8176	9.17872	1.26424e-06	100	15.4887	54.6722	29.8391	4.10991e-06
	119	2.36473	8513.03	8437.44	8173.73	5949.41	4394.67	4394.67	5592.83	0.662859	31.1382	4.80615	17.0153	9.3167	1.28324e-06	100	15.4349	54.6446	29.9205	4.12113e-06
	120	2.38477	8585.17	8508.3	8244.63	6018.6	4459.92	4459.92	5660.7	0.665315	31.5161	4.84784	17.2132	9.45503	1.3023e-06	100	15.3821	54.6172	30.0007	4.13217e-06
	121	2.40481	8657.31	8579.15	8315.52	6087.84	4525.33	4525.33	5728.66	0.667742	31.8945	4.88952	17.4112	9.59371	1.3214e-06	100	15.3303	54.5901	30.0795	4.14303e-06
	122	2.42485	8729.46	8649.99	8386.4	6157.13	4590.9	4590.9	5796.7	0.67014	32.2733	4.9312	17.6094	9.73272	1.34054e-06	100	15.2795	54.5633	30.1572	4.15372e-06
	123	2.44489	8801.6	8720.82	8457.27	6226.47	4656.63	4656.63	5864.83	0.672509	32.6526	4.97287	17.8077	9.87206	1.35974e-06	100	15.2296	54.5368	30.2336	4.16425e-06
	124	2.46493	8873.75	8791.64	8528.13	6295.86	4722.51	4722.51	5933.03	0.67485	33.0324	5.01454	18.0062	10.0117	1.37897e-06	100	15.1807	54.5106	30.3088	4.1746e-06
	125	2.48497	8945.89	8862.44	8598.97	6365.29	4788.53	4788.53	6001.32	0.677163	33.4126	5.0562	18.2047	10.1517	1.39825e-06	100	15.1326	54.4846	30.3828	4.1848e-06
	126	2.50501	9018.04	8933.24	8669.81	6434.77	4854.69	4854.69	6069.67	0.679448	33.7932	5.09785	18.4034	10.2919	1.41757e-06	100	15.0854	54.459	30.4556	4.19483e-06
	127	2.52505	9090.18	9004.03	8740.64	6504.29	4920.99	4920.99	6138.1	0.681706	34.1742	5.13949	18.6023	10.4325	1.43693e-06	100	15.0391	54.4336	30.5273	4.20471e-06
	128	2.54509	9162.32	9074.8	8811.45	6573.84	4987.42	4987.42	6206.6	0.683938	34.5557	5.18113	18.8012	10.5733	1.45633e-06	100	14.9936	54.4084	30.598	4.21444e-06
	129	2.56513	9234.47	9145.57	8882.26	6643.44	5053.98	5053.98	6275.17	0.686143	34.9374	5.22277	19.0002	10.7144	1.47576e-06	100	14.9489	54.3836	30.6675	4.22401e-06
	130	2.58517	9306.61	9216.32	8953.05	6713.07	5120.66	5120.66	6343.8	0.688322	35.3196	5.26439	19.1994	10.8558	1.49523e-06	100	14.905	54.359	30.7359	4.23344e-06
	131	2.60521	9378.76	9287.07	9023.84	6782.74	5187.47	5187.47	6412.5	0.690476	35.7021	5.30602	19.3986	10.9974	1.51474e-06	100	14.8619	54.3347	30.8033	4.24272e-06
	132	2.62525	9450.9	9357.8	9094.61	6852.44	5254.4	5254.4	6481.26	0.692605	36.0849	5.34763	19.598	11.1393	1.53428e-06	100	14.8196	54.3107	30.8697	4.25187e-06
	133	2.64529	9523.05	9428.52	9165.37	6922.18	5321.44	5321.44	6550.07	0.694708	36.4681	5.38924	19.7974	11.2814	1.55386e-06	100	14.7779	54.2869	30.9351	4.26087e-06
	134	2.66533	9595.19	9499.23	9236.12	6991.94	5388.59	5388.59	6618.95	0.696787	36.8516	5.43084	19.997	11.4238	1.57347e-06	100	14.7371	54.2635	30.9995	4.26974e-06
	135	2.68537	9667.33	9569.93	9306.86	7061.74	5455.85	5455.85	6687.88	0.698842	37.2354	5.47244	20.1966	11.5664	1.59311e-06	100	14.6969	54.2402	31.0629	4.27847e-06
	136	2.70541	9739.48	9640.62	9377.59	7131.56	5523.21	5523.21	6756.86	0.700874	37.6195	5.51402	20.3963	11.7092	1.61278e-06	100	14.6574	54.2173	31.1254	4.28708e-06
	137	2.72545	9811.62	9711.3	9448.31	7201.41	5590.68	5590.68	6825.89	0.702881	38.0039	5.55561	20.596	11.8522	1.63248e-06	100	14.6185	54.1946	31.1869	4.29555e-06
	138	2.74549	9883.77	9781.97	9519.02	7271.29	5658.24	5658.24	6894.98	0.704866	38.3886	5.59718	20.7959	11.9955	1.65221e-06	100	14.5803	54.1721	31.2475	4.3039e-06
	139	2.76553	9955.91	9852.63	9589.72	7341.2	5725.9	5725.9	6964.11	0.706828	38.7735	5.63875	20.9958	12.1389	1.67196e-06	100	14.5428	54.1499	31.3072	4.31213e-06
	140	2.78557	10028.1	9923.28	9660.41	7411.12	5793.65	5793.65	7033.29	0.708767	39.1587	5.68032	21.1958	12.2825	1.69175e-06	100	14.5059	54.128	31.3661	4.32023e-06
	141	2.80561	10100.2	9993.91	9731.08	7481.07	5861.49	5861.49	7102.52	0.710684	39.5441	5.72188	21.3959	12.4264	1.71156e-06	100	14.4696	54.1063	31.4241	4.32822e-06
	142	2.82565	10172.3	10064.5	9801.75	7551.05	5929.42	5929.42	7171.78	0.712579	39.9298	5.76343	21.596	12.5704	1.73139e-06	100	14.4339	54.0849	31.4812	4.33609e-06
	143	2.84569	10244.5	10135.2	9872.4	7621.04	5997.44	5997.44	7241.09	0.714453	40.3157	5.80497	21.7962	12.7146	1.75125e-06	100	14.3988	54.0637	31.5375	4.34384e-06
	144	2.86573	10316.6	10205.8	9943.05	7691.06	6065.53	6065.53	7310.44	0.716306	40.7019	5.84651	21.9964	12.8589	1.77114e-06	100	14.3642	54.0428	31.593	4.35148e-06
	145	2.88577	10388.8	10276.4	10013.7	7761.09	6133.71	6133.71	7379.83	0.718137	41.0882	5.88804	22.1967	13.0035	1.79104e-06	100	14.3302	54.0221	31.6477	4.35902e-06
	146	2.90581	10460.9	10346.9	10084.3	7831.14	6201.96	6201.96	7449.26	0.719948	41.4748	5.92957	22.3971	13.1482	1.81097e-06	100	14.2968	54.0016	31.7016	4.36644e-06
	147	2.92585	10533.1	10417.5	10154.9	7901.21	6270.28	6270.28	7518.72	0.721739	41.8616	5.97109	22.5975	13.293	1.83092e-06	100	14.2639	53.9814	31.7547	4.37376e-06
	148	2.94589	10605.2	10488.1	10225.5	7971.29	6338.68	6338.68	7588.22	0.723509	42.2485	6.0126	22.7979	13.438	1.85089e-06	100	14.2315	53.9614	31.807	4.38097e-06
	149	2.96593	10677.4	10558.6	10296.1	8041.4	6407.15	6407.15	7657.75	0.72526	42.6357	6.05411	22.9984	13.5832	1.87089e-06	100	14.1996	53.9417	31.8587	4.38808e-06
	150	2.98597	10749.5	10629.2	10366.7	8111.51	6475.68	6475.68	7727.31	0.726991	43.023	6.09561	23.1989	13.7284	1.8909e-06	100	14.1683	53.9222	31.9096	4.39509e-06
	151	3.00601	10821.6	10699.7	10437.3	8181.64	6544.28	6544.28	7796.9	0.728703	43.4105	6.13711	23.3995	13.8739	1.91093e-06	100	14.1374	53.9029	31.9597	4.402e-06
	152	3.02605	10893.8	10770.2	10507.8	8251.78	6612.94	6612.94	7866.53	0.730397	43.7981	6.1786	23.6001	14.0194	1.93098e-06	100	14.107	53.8838	32.0092	4.40882e-06
	153	3.04609	10965.9	10840.7	10578.4	8321.94	6681.67	6681.67	7936.18	0.732071	44.186	6.22008	23.8007	14.1651	1.95105e-06	100	14.077	53.865	32.058	4.41554e-06
	154	3.06613	11038.1	10911.2	10648.9	8392.11	6750.45	6750.45	8005.86	0.733727	44.5739	6.26155	24.0014	14.311	1.97113e-06	100	14.0476	53.8463	32.1061	4.42216e-06
	155	3.08617	11110.2	10981.7	10719.4	8462.29	6819.29	6819.29	8075.56	0.735365	44.9621	6.30302	24.2021	14.4569	1.99123e-06	100	14.0185	53.8279	32.1535	4.42869e-06
	156	3.10621	11182.4	11052.2	10789.9	8532.48	6888.18	6888.18	8145.29	0.736985	45.3503	6.34449	24.4029	14.603	2.01135e-06	100	13.99	53.8097	32.2003	4.43514e-06
	157	3.12625	11254.5	11122.6	10860.5	8602.67	6957.13	6957.13	8215.05	0.738587	45.7387	6.38594	24.6036	14.7491	2.03148e-06	100	13.9618	53.7917	32.2465	4.44149e-06
	158	3.14629	11326.7	11193.1	10930.9	8672.88	7026.13	7026.13	8284.83	0.740172	46.1272	6.4274	24.8044	14.8954	2.05163e-06	100	13.9341	53.774	32.292	4.44776e-06
	159	3.16633	11398.8	11263.5	11001.4	8743.1	7095.18	7095.18	8354.63	0.74174	46.5159	6.46884	25.0053	15.0418	2.07179e-06	100	13.9067	53.7564	32.3369	4.45395e-06
	160	3.18637	11470.9	11334	11071.9	8813.32	7164.28	7164.28	8424.45	0.743291	46.9047	6.51028	25.2061	15.1883	2.09197e-06	100	13.8798	53.739	32.3812	4.46005e-06
	161	3.20641	11543.1	11404.4	11142.4	8883.56	7233.42	7233.42	8494.29	0.744825	47.2935	6.55171	25.407	15.3349	2.11216e-06	100	13.8533	53.7219	32.4248	4.46606e-06
	162	3.22645	11615.2	11474.8	11212.8	8953.8	7302.61	7302.61	8564.15	0.746343	47.6825	6.59314	25.6079	15.4815	2.13236e-06	100	13.8272	53.7049	32.4679	4.472e-06
	163	3.24649	11687.4	11545.2	11283.3	9024.04	7371.84	7371.84	8634.03	0.747845	48.0716	6.63456	25.8088	15.6283	2.15258e-06	100	13.8014	53.6881	32.5105	4.47786e-06
	164	3.26653	11759.5	11615.6	11353.7	9094.29	7441.12	7441.12	8703.93	0.74933	48.4608	6.67597	26.0097	15.7752	2.17281e-06	100	13.776	53.6716	32.5524	4.48364e-06
	165	3.28657	11831.7	11686	11424.1	9164.55	7510.43	7510.43	8773.84	0.7508	48.8501	6.71738	26.2106	15.9221	2.19305e-06	100	13.751	53.6552	32.5938	4.48934e-06
	166	3.30661	11903.8	11756.4	11494.5	9234.81	7579.78	7579.78	8843.78	0.752255	49.2395	6.75878	26.4116	16.0691	2.2133e-06	100	13.7263	53.639	32.6347	4.49496e-06
	167	3.32665	11976	11826.7	11564.9	9305.08	7649.18	7649.17	8913.72	0.753694	49.6289	6.80017	26.6125	16.2163	2.23356e-06	100	13.702	53.623	32.675	4.50052e-06
	168	3.34669	12048.1	11897.1	11635.3	9375.35	7718.6	7718.6	8983.68	0.755117	50.0185	6.84156	26.8135	16.3634	2.25383e-06	100	13.6781	53.6072	32.7148	4.506e-06
	169	3.36673	12120.2	11967.4	11705.7	9445.62	7788.06	7788.06	9053.66	0.756526	50.4081	6.88294	27.0145	16.5107	2.27411e-06	100	13.6544	53.5915	32.754	4.51141e-06
	170	3.38677	12192.4	12037.7	11776	9515.9	7857.56	7857.56	9123.65	0.757921	50.7978	6.92432	27.2155	16.658	2.29441e-06	100	13.6311	53.5761	32.7928	4.51674e-06
	171	3.40681	12264.5	12108	11846.4	9586.17	7927.08	7927.08	9193.65	0.7593	51.1876	6.96569	27.4165	16.8054	2.31471e-06	100	13.6082	53.5608	32.8311	4.52201e-06
	172	3.42685	12336.7	12178.4	11916.8	9656.46	7996.64	7996.64	9263.66	0.760666	51.5774	7.00705	27.6175	16.9529	2.33502e-06	100	13.5855	53.5457	32.8688	4.52721e-06
	173	3.44689	12408.8	12248.6	11987.1	9726.74	8066.23	8066.23	9333.68	0.762017	51.9673	7.04841	27.8185	17.1004	2.35534e-06	100	13.5632	53.5307	32.9061	4.53235e-06
	174	3.46693	12481	12318.9	12057.4	9797.02	8135.84	8135.84	9403.72	0.763355	52.3572	7.08976	28.0195	17.248	2.37567e-06	100	13.5411	53.516	32.9429	4.53742e-06
	175	3.48697	12553.1	12389.2	12127.7	9867.31	8205.49	8205.49	9473.76	0.764678	52.7472	7.1311	28.2205	17.3956	2.396e-06	100	13.5194	53.5014	32.9792	4.54242e-06
	176	3.50701	12625.3	12459.5	12198	9937.59	8275.16	8275.16	9543.81	0.765989	53.1373	7.17244	28.4215	17.5433	2.41635e-06	100	13.4979	53.487	33.0151	4.54736e-06
	177	3.52705	12697.4	12529.7	12268.3	10007.9	8344.85	8344.85	9613.87	0.767285	53.5274	7.21377	28.6225	17.6911	2.4367e-06	100	13.4768	53.4727	33.0505	4.55224e-06
	178	3.54709	12769.5	12600	12338.6	10078.2	8414.57	8414.57	9683.94	0.768569	53.9175	7.2551	28.8236	17.8389	2.45705e-06	100	13.4559	53.4586	33.0855	4.55706e-06
	179	3.56713	12841.7	12670.2	12408.9	10148.5	8484.31	8484.31	9754.02	0.76984	54.3077	7.29642	29.0246	17.9867	2.47742e-06	100	13.4353	53.4446	33.12	4.56182e-06
	180	3.58717	12913.8	12740.4	12479.1	10218.7	8554.08	8554.08	9824.11	0.771098	54.698	7.33773	29.2256	18.1346	2.49779e-06	100	13.415	53.4309	33.1541	4.56651e-06
	181	3.60721	12986	12810.6	12549.4	10289	8623.86	8623.86	9894.2	0.772343	55.0882	7.37904	29.4266	18.2826	2.51817e-06	100	13.3949	53.4172	33.1878	4.57115e-06
	182	3.62725	13058.1	12880.8	12619.6	10359.3	8693.67	8693.67	9964.29	0.773576	55.4785	7.42034	29.6276	18.4306	2.53855e-06	100	13.3751	53.4037	33.2211	4.57574e-06
	183	3.64729	13130.3	12951	12689.8	10429.6	8763.5	8763.5	10034.4	0.774796	55.8689	7.46163	29.8286	18.5786	2.55894e-06	100	13.3556	53.3904	33.254	4.58026e-06
	184	3.66733	13202.4	13021.2	12760.1	10499.9	8833.34	8833.34	10104.5	0.776004	56.2592	7.50292	30.0296	18.7267	2.57934e-06	100	13.3363	53.3772	33.2864	4.58473e-06
	185	3.68737	13274.5	13091.4	12830.3	10570.1	8903.2	8903.2	10174.6	0.777201	56.6496	7.5442	30.2306	18.8748	2.59974e-06	100	13.3173	53.3642	33.3185	4.58915e-06
	186	3.70741	13346.7	13161.5	12900.5	10640.4	8973.08	8973.08	10244.7	0.778385	57.04	7.58548	30.4316	19.0229	2.62014e-06	100	13.2985	53.3513	33.3502	4.59351e-06
	187	3.72745	13418.8	13231.7	12970.7	10710.7	9042.98	9042.98	10314.9	0.779558	57.4305	7.62675	30.6326	19.1711	2.64055e-06	100	13.28	53.3386	33.3814	4.59782e-06
	188	3.74749	13491	13301.8	13040.8	10781	9112.89	9112.89	10385	0.780719	57.8209	7.66801	30.8336	19.3193	2.66096e-06	100	13.2617	53.326	33.4124	4.60208e-06
	189	3.76754	13563.1	13371.9	13111	10851.2	9182.82	9182.82	10455.1	0.78187	58.2114	7.70927	31.0345	19.4676	2.68138e-06	100	13.2436	53.3135	33.4429	4.60629e-06
	190	3.78758	13635.3	13442	13181.2	10921.5	9252.76	9252.76	10525.2	0.783008	58.6018	7.75052	31.2355	19.6158	2.7018e-06	100	13.2257	53.3012	33.4731	4.61044e-06
	191	3.80762	13707.4	13512.1	13251.3	10991.8	9322.71	9322.71	10595.4	0.784136	58.9923	7.79176	31.4364	19.7641	2.72223e-06	100	13.2081	53.289	33.5029	4.61455e-06
	192	3.82766	13779.6	13582.2	13321.4	11062	9392.68	9392.68	10665.5	0.785253	59.3828	7.833	31.6374	19.9125	2.74266e-06	100	13.1907	53.2769	33.5324	4.61861e-06
	193	3.8477	13851.7	13652.3	13391.5	11132.3	9462.65	9462.65	10735.6	0.786359	59.7733	7.87423	31.8383	20.0608	2.76309e-06	100	13.1735	53.265	33.5615	4.62262e-06
	194	3.86774	13923.8	13722.4	13461.7	11202.5	9532.64	9532.64	10805.8	0.787455	60.1639	7.91546	32.0392	20.2092	2.78353e-06	100	13.1565	53.2532	33.5903	4.62658e-06
	195	3.88778	13996	13792.5	13531.8	11272.8	9602.64	9602.64	10875.9	0.78854	60.5544	7.95668	32.2401	20.3576	2.80397e-06	100	13.1397	53.2416	33.6187	4.6305e-06
	196	3.90782	14068.1	13862.5	13601.9	11343	9672.65	9672.65	10946	0.789614	60.9449	7.99789	32.441	20.506	2.82441e-06	100	13.1232	53.23	33.6468	4.63437e-06
	197	3.92786	14140.3	13932.5	13671.9	11413.2	9742.67	9742.67	11016.2	0.790679	61.3354	8.0391	32.6418	20.6545	2.84486e-06	100	13.1068	53.2186	33.6746	4.6382e-06
	198	3.9479	14212.4	14002.6	13742	11483.5	9812.7	9812.7	11086.3	0.791733	61.7259	8.0803	32.8427	20.8029	2.86531e-06	100	13.0906	53.2073	33.7021	4.64198e-06
	199	3.96794	14284.6	14072.6	13812.1	11553.7	9882.73	9882.73	11156.4	0.792778	62.1164	8.12149	33.0435	20.9514	2.88576e-06	100	13.0746	53.1961	33.7292	4.64572e-06
	200	3.98798	14356.7	14142.6	13882.1	11623.9	9952.78	9952.78	11226.6	0.793813	62.5069	8.16268	33.2444	21.0999	2.90621e-06	100	13.0588	53.1851	33.7561	4.64942e-06
	201	4.00802	14428.9	14212.6	13888.7	11638	9974.74	9974.74	11242.9	0.791051	62.5978	8.16658	33.2848	21.1464	2.91262e-06	100	13.0461	53.1724	33.7815	4.65292e-06
	202	4.02806	14501	14282.6	13827.6	11568.5	9924.41	9924.41	11181.6	0.782883	62.2564	8.13066	33.086	21.0398	2.89793e-06	100	13.0599	53.1447	33.7953	4.65483e-06
	203	4.0481	14573.1	14352.6	13797.9	11500.6	9873.93	9873.93	11124.4	0.775078	61.9377	8.11318	32.8918	20.9327	2.88319e-06	100	13.0989	53.1046	33.7964	4.65498e-06
	204	4.06814	14645.3	14422.5	13791.9	11435	9823.37	9823.37	11070.8	0.767606	61.6394	8.10963	32.7042	20.8255	2.86842e-06	100	13.1566	53.0573	33.7861	4.65355e-06
	205	4.08818	14717.4	14492.5	13803.7	11372.3	9772.84	9772.84	11020.7	0.760439	61.3599	8.11659	32.5249	20.7184	2.85367e-06	100	13.2278	53.0067	33.7654	4.65071e-06
	206	4.10822	14789.6	14562.4	13829.1	11312.9	9722.48	9722.48	10973.6	0.753558	61.0979	8.13149	32.3548	20.6117	2.83896e-06	100	13.3089	52.9556	33.7354	4.64658e-06
	207	4.12826	14861.7	14632.4	13864.6	11256.8	9672.4	9672.4	10929.6	0.746946	60.8524	8.15238	32.1945	20.5055	2.82434e-06	100	13.397	52.9059	33.6971	4.6413e-06
	208	4.1483	14933.9	14702.3	13907.8	11204.4	9622.74	9622.74	10888.3	0.740587	60.6225	8.17779	32.0445	20.4002	2.80984e-06	100	13.4897	52.859	33.6512	4.63498e-06
	209	4.16834	15006	14772.2	13956.8	11155.5	9573.62	9573.62	10849.8	0.734471	60.4075	8.20662	31.9048	20.2961	2.7955e-06	100	13.5854	52.8159	33.5986	4.62774e-06
	210	4.18838	15078.2	14842.1	14010.2	11110.3	9525.17	9525.17	10813.8	0.728586	60.2068	8.23802	31.7754	20.1934	2.78135e-06	100	13.6829	52.7771	33.54	4.61966e-06
	211	4.20842	15150.3	14912	14067	11068.7	9477.48	9477.48	10780.2	0.722924	60.02	8.27137	31.6563	20.0923	2.76742e-06	100	13.781	52.743	33.476	4.61084e-06
	212	4.22846	15222.4	14981.9	14126.2	11030.5	9430.67	9430.67	10749.1	0.717475	59.8466	8.30618	31.5473	19.993	2.75376e-06	100	13.8791	52.7137	33.4071	4.60136e-06
	213	4.2485	15294.6	15051.7	14187.2	10995.9	9384.84	9384.84	10720.4	0.712233	59.6862	8.3421	31.4482	19.8959	2.74037e-06	100	13.9766	52.6893	33.3341	4.59131e-06
	214	4.26854	15366.7	15121.6	14249.7	10964.5	9340.07	9340.07	10693.9	0.70719	59.5384	8.37885	31.3586	19.8009	2.7273e-06	100	14.073	52.6695	33.2574	4.58074e-06
	215	4.28858	15438.9	15191.5	14313.3	10936.5	9296.44	9296.44	10669.6	0.702339	59.403	8.41623	31.2783	19.7084	2.71456e-06	100	14.168	52.6544	33.1776	4.56974e-06
	216	4.30862	15511	15261.3	14377.7	10911.5	9254.02	9254.02	10647.4	0.697675	59.2795	8.45408	31.2069	19.6185	2.70217e-06	100	14.2614	52.6437	33.0949	4.55836e-06
	217	4.32866	15583.2	15331.1	14442.7	10889.6	9212.87	9212.87	10627.4	0.69319	59.1678	8.49229	31.1442	19.5313	2.69016e-06	100	14.3529	52.6371	33.01	4.54666e-06
	218	4.3487	15655.3	15400.9	14508.1	10870.6	9173.04	9173.04	10609.4	0.688879	59.0674	8.53077	31.0898	19.4469	2.67853e-06	100	14.4424	52.6344	32.9231	4.5347e-06
	219	4.36874	15727.5	15470.8	14573.9	10854.3	9134.59	9134.59	10593.4	0.684736	58.9782	8.56944	31.0434	19.3653	2.6673e-06	100	14.5299	52.6354	32.8347	4.52252e-06
	220	4.38878	15799.6	15540.5	14639.9	10840.8	9097.55	9097.55	10579.3	0.680757	58.8998	8.60827	31.0047	19.2868	2.65649e-06	100	14.6151	52.6398	32.7451	4.51018e-06
	221	4.40882	15871.7	15610.3	14706.1	10829.9	9061.96	9061.96	10567.2	0.676935	58.832	8.64721	30.9734	19.2114	2.64609e-06	100	14.6981	52.6472	32.6546	4.49771e-06
	222	4.42886	15943.9	15680.1	14772.5	10821.4	9027.85	9027.85	10556.9	0.673265	58.7745	8.68623	30.9492	19.139	2.63613e-06	100	14.7789	52.6576	32.5635	4.48516e-06
	223	4.4489	16016	15749.9	14839	10815.3	8995.22	8995.22	10548.4	0.669743	58.727	8.72531	30.9318	19.0699	2.62661e-06	100	14.8574	52.6705	32.4721	4.47257e-06
	224	4.46894	16088.2	15819.6	14905.5	10811.5	8964.11	8964.11	10541.6	0.666363	58.6892	8.76443	30.9209	19.0039	2.61752e-06	100	14.9336	52.6858	32.3806	4.45997e-06
	225	4.48898	16160.3	15889.4	14972.1	10809.9	8934.53	8934.53	10536.6	0.66312	58.661	8.80359	30.9163	18.9412	2.60888e-06	100	15.0076	52.7032	32.2892	4.44738e-06
	226	4.50902	16232.5	15959.1	15038.7	10810.4	8906.47	8906.47	10533.2	0.660011	58.6421	8.84277	30.9176	18.8817	2.60069e-06	100	15.0792	52.7226	32.1982	4.43485e-06
	227	4.52906	16304.6	16028.8	15105.4	10812.8	8879.95	8879.95	10531.4	0.65703	58.6322	8.88197	30.9247	18.8255	2.59295e-06	100	15.1486	52.7436	32.1078	4.42239e-06
	228	4.5491	16376.8	16098.5	15172.1	10817.2	8854.96	8854.96	10531.2	0.654173	58.631	8.92117	30.9373	18.7725	2.58565e-06	100	15.2158	52.7661	32.0181	4.41004e-06
	229	4.56914	16448.9	16168.2	15238.8	10823.5	8831.5	8831.5	10532.6	0.651435	58.6384	8.96039	30.9552	18.7228	2.5788e-06	100	15.2808	52.79	31.9292	4.3978e-06
	230	4.58918	16521	16237.9	15305.4	10831.5	8809.57	8809.57	10535.4	0.648813	58.654	8.9996	30.9781	18.6763	2.57239e-06	100	15.3435	52.815	31.8414	4.38571e-06
	231	4.60922	16593.2	16307.6	15372.1	10841.2	8789.15	8789.15	10539.7	0.646303	58.6777	9.03882	31.0059	18.633	2.56643e-06	100	15.4042	52.841	31.7548	4.37378e-06
	232	4.62926	16665.3	16377.3	15438.8	10852.6	8770.23	8770.23	10545.3	0.6439	58.7092	9.07804	31.0383	18.5929	2.56091e-06	100	15.4627	52.8678	31.6695	4.36202e-06
	233	4.6493	16737.5	16446.9	15505.5	10865.4	8752.8	8752.8	10552.4	0.641601	58.7483	9.11725	31.0751	18.5559	2.55582e-06	100	15.5192	52.8953	31.5855	4.35045e-06
	234	4.66934	16809.6	16516.6	15572.2	10879.8	8736.84	8736.84	10560.7	0.639401	58.7948	9.15646	31.1162	18.5221	2.55116e-06	100	15.5736	52.9234	31.503	4.33909e-06
	235	4.68938	16881.8	16586.2	15638.9	10895.6	8722.34	8722.34	10570.4	0.637298	58.8484	9.19567	31.1614	18.4914	2.54692e-06	100	15.626	52.9519	31.422	4.32794e-06
	236	4.70942	16953.9	16655.9	15705.6	10912.7	8709.27	8709.27	10581.3	0.635287	58.909	9.23488	31.2104	18.4636	2.54311e-06	100	15.6765	52.9808	31.3427	4.31701e-06
	237	4.72946	17026.1	16725.5	15772.2	10931.2	8697.61	8697.61	10593.4	0.633366	58.9762	9.27408	31.2632	18.4389	2.5397e-06	100	15.7251	53.0099	31.265	4.30631e-06
	238	4.7495	17098.2	16795.1	15838.9	10950.9	8687.34	8687.34	10606.6	0.631531	59.05	9.31327	31.3196	18.4172	2.5367e-06	100	15.7718	53.0391	31.1891	4.29586e-06
	239	4.76954	17170.3	16864.7	15905.5	10971.8	8678.45	8678.45	10621	0.629778	59.1301	9.35246	31.3794	18.3983	2.53411e-06	100	15.8167	53.0683	31.1149	4.28564e-06
	240	4.78958	17242.5	16934.3	15972.2	10993.9	8670.89	8670.89	10636.5	0.628106	59.2164	9.39165	31.4424	18.3823	2.5319e-06	100	15.8599	53.0975	31.0426	4.27568e-06
	241	4.80962	17314.6	17003.8	16038.8	11017	8664.66	8664.66	10653.1	0.62651	59.3085	9.43083	31.5086	18.3691	2.53008e-06	100	15.9013	53.1266	30.9721	4.26596e-06
	242	4.82966	17386.8	17073.4	16105.4	11041.2	8659.72	8659.72	10670.7	0.624987	59.4064	9.47	31.5778	18.3586	2.52864e-06	100	15.941	53.1556	30.9034	4.2565e-06
	243	4.8497	17458.9	17143	16172.1	11066.4	8656.04	8656.04	10689.3	0.623536	59.5099	9.50917	31.6499	18.3508	2.52756e-06	100	15.9791	53.1843	30.8366	4.2473e-06
	244	4.86974	17531.1	17212.5	16238.7	11092.6	8653.61	8653.61	10708.8	0.622153	59.6187	9.54833	31.7248	18.3457	2.52685e-06	100	16.0156	53.2127	30.7716	4.23836e-06
	245	4.88978	17603.2	17282	16305.2	11119.7	8652.39	8652.39	10729.3	0.620836	59.7328	9.58748	31.8022	18.3431	2.5265e-06	100	16.0506	53.2408	30.7085	4.22967e-06
	246	4.90982	17675.4	17351.6	16371.8	11147.6	8652.36	8652.36	10750.7	0.619581	59.8519	9.62664	31.8822	18.343	2.52649e-06	100	16.0841	53.2686	30.6473	4.22124e-06
	247	4.92986	17747.5	17421.1	16438.4	11176.5	8653.49	8653.49	10773	0.618387	59.9759	9.66578	31.9647	18.3454	2.52682e-06	100	16.1161	53.2959	30.588	4.21306e-06
	248	4.9499	17819.6	17490.6	16505	11206.1	8655.76	8655.76	10796.1	0.617252	60.1045	9.70492	32.0494	18.3502	2.52748e-06	100	16.1467	53.3228	30.5305	4.20514e-06
	249	4.96994	17891.8	17560.1	16571.5	11236.5	8659.13	8659.13	10820	0.616172	60.2378	9.74405	32.1364	18.3574	2.52847e-06	100	16.176	53.3492	30.4748	4.19748e-06
	250	4.98998	17963.9	17629.5	16638.1	11267.6	8663.58	8663.58	10844.8	0.615146	60.3754	9.78318	32.2254	18.3668	2.52976e-06	100	16.2039	53.3751	30.421	4.19006e-06
	251	5.01002	18036.1	17699	16704.6	11299.5	8669.08	8669.08	10870.2	0.614172	60.5173	9.8223	32.3165	18.3784	2.53137e-06	100	16.2306	53.4005	30.3689	4.18289e-06
	252	5.03006	18108.2	17768.5	16771.1	11332	8675.61	8675.61	10896.5	0.613247	60.6633	9.86141	32.4096	18.3923	2.53328e-06	100	16.256	53.4254	30.3186	4.17596e-06
	253	5.0501	18180.4	17837.9	16837.6	11365.2	8683.13	8683.13	10923.4	0.61237	60.8133	9.90052	32.5045	18.4082	2.53547e-06	100	16.2802	53.4497	30.2701	4.16928e-06
	254	5.07014	18252.5	17907.4	16904.1	11399	8691.63	8691.63	10951	0.611539	60.9671	9.93963	32.6012	18.4263	2.53796e-06	100	16.3033	53.4735	30.2233	4.16283e-06
	255	5.09018	18324.6	17976.8	16970.6	11433.4	8701.07	8701.07	10979.3	0.610751	61.1246	9.97872	32.6996	18.4463	2.54071e-06	100	16.3252	53.4966	30.1781	4.15661e-06
	256	5.11022	18396.8	18046.2	17037.1	11468.4	8711.43	8711.43	11008.3	0.610005	61.2857	10.0178	32.7997	18.4682	2.54374e-06	100	16.3461	53.5193	30.1347	4.15062e-06
	257	5.13026	18468.9	18115.6	17103.6	11503.9	8722.69	8722.69	11037.8	0.6093	61.4503	10.0569	32.9013	18.4921	2.54703e-06	100	16.3659	53.5413	30.0928	4.14486e-06
	258	5.1503	18541.1	18185	17170	11540	8734.82	8734.82	11068	0.608633	61.6182	10.096	33.0044	18.5178	2.55057e-06	100	16.3847	53.5627	30.0525	4.13931e-06
	259	5.17034	18613.2	18254.4	17236.5	11576.5	8747.79	8747.79	11098.7	0.608004	61.7893	10.1351	33.1089	18.5453	2.55435e-06	100	16.4026	53.5836	30.0138	4.13398e-06
	260	5.19038	18685.4	18323.8	17302.9	11613.6	8761.58	8761.58	11130	0.60741	61.9635	10.1741	33.2148	18.5746	2.55838e-06	100	16.4195	53.6038	29.9766	4.12885e-06
	261	5.21042	18757.5	18393.1	17369.4	11651.1	8776.17	8776.17	11161.9	0.60685	62.1407	10.2132	33.322	18.6055	2.56264e-06	100	16.4356	53.6235	29.9409	4.12393e-06
	262	5.23046	18829.7	18462.5	17435.8	11689	8791.53	8791.53	11194.2	0.606322	62.3208	10.2522	33.4305	18.638	2.56713e-06	100	16.4507	53.6426	29.9066	4.11921e-06
	263	5.2505	18901.8	18531.8	17502.2	11727.3	8807.64	8807.64	11227.1	0.605826	62.5037	10.2913	33.5402	18.6722	2.57183e-06	100	16.4651	53.6611	29.8738	4.11469e-06
	264	5.27054	18973.9	18601.2	17568.6	11766.1	8824.48	8824.48	11260.4	0.60536	62.6893	10.3303	33.651	18.7079	2.57675e-06	100	16.4786	53.6791	29.8423	4.11035e-06
	265	5.29058	19046.1	18670.5	17635	11805.2	8842.02	8842.02	11294.2	0.604923	62.8774	10.3694	33.763	18.7451	2.58187e-06	100	16.4914	53.6965	29.8121	4.1062e-06
	266	5.31062	19118.2	18739.8	17701.4	11844.7	8860.25	8860.25	11328.5	0.604513	63.0681	10.4084	33.876	18.7837	2.58719e-06	100	16.5034	53.7133	29.7833	4.10222e-06
	267	5.33066	19190.4	18809.1	17767.7	11884.6	8879.14	8879.14	11363.1	0.604129	63.2612	10.4474	33.9899	18.8238	2.59271e-06	100	16.5148	53.7296	29.7557	4.09842e-06
	268	5.3507	19262.5	18878.4	17834.1	11924.8	8898.67	8898.67	11398.2	0.603771	63.4565	10.4864	34.1049	18.8652	2.59841e-06	100	16.5254	53.7453	29.7293	4.09479e-06
	269	5.37074	19334.7	18947.7	17900.4	11965.3	8918.82	8918.82	11433.7	0.603437	63.6542	10.5255	34.2208	18.9079	2.6043e-06	100	16.5354	53.7605	29.7041	4.09132e-06
	270	5.39078	19406.8	19017	17966.8	12006.1	8939.57	8939.57	11469.6	0.603126	63.8539	10.5645	34.3376	18.9519	2.61036e-06	100	16.5447	53.7752	29.6801	4.08801e-06
	271	5.41082	19479	19086.2	18033.1	12047.3	8960.91	8960.91	11505.9	0.602837	64.0558	10.6035	34.4552	18.9971	2.61659e-06	100	16.5535	53.7893	29.6572	4.08485e-06
	272	5.43086	19551.1	19155.5	18099.4	12088.7	8982.81	8982.81	11542.5	0.602569	64.2596	10.6425	34.5736	19.0436	2.62298e-06	100	16.5617	53.803	29.6353	4.08185e-06
	273	5.4509	19623.2	19224.7	18165.8	12130.4	9005.25	9005.25	11579.4	0.602321	64.4654	10.6815	34.6928	19.0911	2.62953e-06	100	16.5693	53.8162	29.6145	4.07898e-06
	274	5.47094	19695.4	19293.9	18232.1	12172.3	9028.23	9028.23	11616.7	0.602093	64.673	10.7204	34.8128	19.1398	2.63624e-06	100	16.5764	53.8288	29.5948	4.07626e-06
	275	5.49098	19767.5	19363.1	18298.3	12214.5	9051.71	9051.71	11654.4	0.601883	64.8825	10.7594	34.9334	19.1896	2.6431e-06	100	16.583	53.8411	29.576	4.07367e-06
	276	5.51102	19839.7	19432.4	18364.6	12256.9	9075.68	9075.68	11692.3	0.601691	65.0936	10.7984	35.0547	19.2405	2.6501e-06	100	16.589	53.8528	29.5581	4.07122e-06
	277	5.53106	19911.8	19501.6	18430.9	12299.5	9100.14	9100.14	11730.5	0.601516	65.3064	10.8374	35.1767	19.2923	2.65724e-06	100	16.5947	53.8641	29.5412	4.06888e-06
	278	5.5511	19984	19570.7	18497.2	12342.4	9125.05	9125.05	11769	0.601357	65.5207	10.8763	35.2993	19.3451	2.66451e-06	100	16.5998	53.875	29.5252	4.06667e-06
	279	5.57114	20056.1	19639.9	18563.4	12385.5	9150.41	9150.41	11807.8	0.601214	65.7366	10.9153	35.4225	19.3989	2.67192e-06	100	16.6046	53.8855	29.51	4.06458e-06
	280	5.59118	20128.3	19709.1	18629.6	12428.8	9176.2	9176.2	11846.8	0.601085	65.954	10.9542	35.5462	19.4535	2.67945e-06	100	16.6089	53.8955	29.4956	4.0626e-06
	281	5.61122	20200.4	19778.2	18695.9	12472.2	9202.4	9202.4	11886.1	0.60097	66.1728	10.9932	35.6705	19.5091	2.6871e-06	100	16.6128	53.9051	29.482	4.06073e-06
	282	5.63126	20272.5	19847.4	18762.1	12515.9	9229.01	9229.01	11925.7	0.600869	66.393	11.0321	35.7954	19.5655	2.69487e-06	100	16.6164	53.9144	29.4692	4.05897e-06
	283	5.6513	20344.7	19916.5	18828.3	12559.7	9256	9256	11965.5	0.60078	66.6144	11.071	35.9207	19.6227	2.70275e-06	100	16.6196	53.9233	29.4572	4.05731e-06
	284	5.67134	20416.8	19985.6	18894.5	12603.7	9283.37	9283.37	12005.5	0.600704	66.8372	11.11	36.0465	19.6807	2.71074e-06	100	16.6224	53.9318	29.4458	4.05574e-06
	285	5.69138	20489	20054.8	18960.7	12647.8	9311.09	9311.09	12045.7	0.60064	67.0611	11.1489	36.1727	19.7395	2.71884e-06	100	16.625	53.9399	29.4351	4.05427e-06
	286	5.71142	20561.1	20123.9	19026.9	12692.1	9339.17	9339.17	12086.1	0.600587	67.2862	11.1878	36.2994	19.799	2.72704e-06	100	16.6272	53.9477	29.4251	4.05289e-06
	287	5.73146	20633.3	20192.9	19093.1	12736.5	9367.58	9367.58	12126.8	0.600544	67.5125	11.2267	36.4265	19.8593	2.73533e-06	100	16.6291	53.9552	29.4157	4.0516e-06
	288	5.7515	20705.4	20262	19159.2	12781.1	9396.32	9396.32	12167.6	0.600511	67.7398	11.2656	36.5539	19.9202	2.74372e-06	100	16.6307	53.9623	29.4069	4.05039e-06
	289	5.77154	20777.6	20331.1	19225.4	12825.8	9425.37	9425.37	12208.6	0.600489	67.9681	11.3045	36.6818	19.9818	2.75221e-06	100	16.6321	53.9692	29.3988	4.04926e-06
	290	5.79158	20849.7	20400.2	19291.5	12870.6	9454.72	9454.72	12249.8	0.600475	68.1974	11.3434	36.81	20.044	2.76078e-06	100	16.6332	53.9757	29.3911	4.04821e-06
	291	5.81162	20921.8	20469.2	19357.6	12915.6	9484.36	9484.36	12291.1	0.60047	68.4277	11.3823	36.9386	20.1068	2.76943e-06	100	16.634	53.9819	29.384	4.04724e-06
	292	5.83166	20994	20538.3	19423.8	12960.7	9514.28	9514.28	12332.7	0.600474	68.6589	11.4212	37.0675	20.1703	2.77817e-06	100	16.6346	53.9879	29.3775	4.04633e-06
	293	5.8517	21066.1	20607.3	19489.9	13005.8	9544.47	9544.47	12374.4	0.600485	68.891	11.46	37.1967	20.2343	2.78699e-06	100	16.635	53.9935	29.3714	4.0455e-06
	294	5.87174	21138.3	20676.3	19556	13051.1	9574.92	9574.92	12416.2	0.600504	69.124	11.4989	37.3262	20.2988	2.79588e-06	100	16.6352	53.999	29.3658	4.04473e-06
	295	5.89178	21210.4	20745.3	19622.1	13096.5	9605.62	9605.62	12458.2	0.600531	69.3577	11.5378	37.456	20.3639	2.80484e-06	100	16.6352	54.0041	29.3607	4.04402e-06
	296	5.91182	21282.6	20814.3	19688.1	13142	9636.57	9636.57	12500.3	0.600564	69.5923	11.5766	37.5861	20.4295	2.81388e-06	100	16.6349	54.009	29.356	4.04338e-06
	297	5.93186	21354.7	20883.3	19754.2	13187.6	9667.75	9667.75	12542.6	0.600603	69.8275	11.6155	37.7164	20.4956	2.82298e-06	100	16.6345	54.0137	29.3518	4.04279e-06
	298	5.9519	21426.9	20952.3	19820.3	13233.2	9699.15	9699.15	12585	0.600649	70.0635	11.6543	37.847	20.5622	2.83215e-06	100	16.6339	54.0181	29.3479	4.04226e-06
	299	5.97194	21499	21021.2	19886.3	13279	9730.76	9730.76	12627.5	0.600701	70.3002	11.6932	37.9778	20.6292	2.84138e-06	100	16.6332	54.0224	29.3445	4.04178e-06
	300	5.99198	21571.1	21090.2	19952.4	13324.8	9762.59	9762.59	12670.1	0.600758	70.5376	11.732	38.1089	20.6967	2.85068e-06	100	16.6323	54.0264	29.3414	4.04136e-06
	301	6.01202	21643.3	21159.1	20151.6	13467.4	9865.53	9865.53	12803.6	0.605111	71.2809	11.8492	38.5168	20.9149	2.88074e-06	100	16.6232	54.0353	29.3415	4.04138e-06
	302	6.03206	21715.4	21228.1	20397.7	13676	10017.7	10017.7	12994.7	0.612145	72.3446	11.9938	39.1133	21.2375	2.92517e-06	100	16.5787	54.0652	29.356	4.04338e-06
	303	6.0521	21787.6	21297	20601.9	13885	10172.2	10172.2	13182.4	0.61898	73.3901	12.1139	39.7111	21.565	2.97028e-06	100	16.5062	54.1096	29.3841	4.04725e-06
	304	6.07214	21859.7	21365.9	20774.3	14093.4	10328.9	10328.9	13367.3	0.625636	74.4196	12.2153	40.307	21.8973	3.01604e-06	100	16.4141	54.1618	29.4241	4.05275e-06
	305	6.09218	21931.9	21434.8	20922.3	14300.2	10487.7	10487.7	13549.6	0.63213	75.4349	12.3023	40.8987	22.234	3.06241e-06	100	16.3085	54.2172	29.4744	4.05967e-06
	306	6.11222	22004	21503.7	21051.6	14505	10648.5	10648.5	13729.6	0.638476	76.4374	12.3783	41.4843	22.5747	3.10935e-06	100	16.1941	54.2723	29.5336	4.06784e-06
	307	6.13226	22076.2	21572.6	21166.7	14707.2	10811	10811	13907.5	0.644682	77.4279	12.446	42.0627	22.9192	3.1568e-06	100	16.0743	54.325	29.6007	4.07708e-06
	308	6.1523	22148.3	21641.5	21270.9	14906.6	10975	10975	14083.3	0.650755	78.4073	12.5073	42.633	23.2671	3.20471e-06	100	15.9517	54.3737	29.6746	4.08726e-06
	309	6.17234	22220.4	21710.3	21366.7	15103	11140.5	11140.5	14257.2	0.656702	79.376	12.5636	43.1945	23.6178	3.25302e-06	100	15.828	54.4176	29.7544	4.09825e-06
	310	6.19238	22292.6	21779.2	21456.2	15296.1	11307.1	11307.1	14429.3	0.662527	80.3343	12.6163	43.7469	23.9712	3.30169e-06	100	15.7047	54.4561	29.8392	4.10993e-06
	311	6.21242	22364.7	21848	21540.8	15486	11474.8	11474.8	14599.6	0.668233	81.2827	12.666	44.2901	24.3266	3.35065e-06	100	15.5827	54.4889	29.9284	4.12222e-06
	312	6.23246	22436.9	21916.9	21621.7	15672.7	11643.4	11643.4	14768.1	0.673824	82.2213	12.7136	44.8238	24.6839	3.39986e-06	100	15.4626	54.516	30.0213	4.13501e-06
	313	6.25251	22509	21985.7	21699.8	15856	11812.6	11812.6	14934.9	0.679301	83.1503	12.7595	45.3482	25.0426	3.44927e-06	100	15.3451	54.5376	30.1173	4.14823e-06
	314	6.27255	22581.2	22054.5	21775.7	16036.1	11982.3	11982.3	15100	0.684667	84.0697	12.8041	45.8632	25.4024	3.49882e-06	100	15.2303	54.5538	30.2159	4.16181e-06
	315	6.29259	22653.3	22123.3	21849.9	16213	12152.3	12152.3	15263.4	0.689923	84.9798	12.8477	46.3691	25.763	3.54849e-06	100	15.1186	54.5648	30.3166	4.17568e-06
	316	6.31263	22725.5	22192.1	21922.8	16386.7	12322.6	12322.6	15425.1	0.695072	85.8805	12.8906	46.8658	26.124	3.59821e-06	100	15.01	54.571	30.419	4.18979e-06
	317	6.33267	22797.6	22260.9	21994.8	16557.3	12493	12493	15585.2	0.700115	86.7719	12.9329	47.3538	26.4852	3.64796e-06	100	14.9045	54.5727	30.5227	4.20408e-06
	318	6.35271	22869.7	22329.6	22066	16724.8	12663.3	12663.3	15743.6	0.705052	87.654	12.9748	47.833	26.8462	3.69769e-06	100	14.8023	54.5702	30.6275	4.2185e-06
	319	6.37275	22941.9	22398.4	22136.6	16889.4	12833.4	12833.4	15900.3	0.709886	88.527	13.0163	48.3038	27.2069	3.74737e-06	100	14.7032	54.5639	30.7329	4.23302e-06
	320	6.39279	23014	22467.1	22206.8	17051.2	13003.3	13003.3	16055.4	0.714618	89.3909	13.0576	48.7664	27.567	3.79696e-06	100	14.6073	54.554	30.8387	4.24759e-06
	321	6.41283	23086.2	22535.9	22276.6	17210.1	13172.7	13172.7	16208.9	0.71925	90.2458	13.0987	49.2209	27.9262	3.84644e-06	100	14.5144	54.5409	30.9446	4.26219e-06
	322	6.43287	23158.3	22604.6	22346.2	17366.3	13341.7	13341.7	16360.8	0.723782	91.0916	13.1396	49.6676	28.2844	3.89578e-06	100	14.4246	54.5249	31.0506	4.27677e-06
	323	6.45291	23230.5	22673.3	22415.6	17519.8	13510.1	13510.1	16511.1	0.728216	91.9285	13.1804	50.1067	28.6414	3.94495e-06	100	14.3376	54.5061	31.1562	4.29133e-06
	324	6.47295	23302.6	22742	22484.8	17670.8	13677.8	13677.8	16659.7	0.732553	92.7565	13.2211	50.5384	28.997	3.99393e-06	100	14.2535	54.485	31.2614	4.30582e-06
	325	6.49299	23374.7	22810.7	22553.9	17819.2	13844.8	13844.8	16806.8	0.736796	93.5757	13.2617	50.963	29.351	4.04269e-06	100	14.1722	54.4618	31.3661	4.32023e-06
	326	6.51303	23446.9	22879.4	22622.9	17965.2	14011	14011	16952.4	0.740945	94.3861	13.3023	51.3806	29.7033	4.09121e-06	100	14.0935	54.4366	31.47	4.33454e-06
	327	6.53307	23519	22948.1	22691.9	18108.9	14176.3	14176.3	17096.4	0.745002	95.188	13.3428	51.7914	30.0537	4.13948e-06	100	14.0173	54.4096	31.573	4.34874e-06
	328	6.55311	23591.2	23016.7	22760.7	18250.3	14340.6	14340.6	17238.8	0.748968	95.9812	13.3833	52.1958	30.4022	4.18747e-06	100	13.9437	54.3812	31.6751	4.3628e-06
	329	6.57315	23663.3	23085.4	22829.5	18389.4	14504	14504	17379.7	0.752845	96.766	13.4238	52.5937	30.7485	4.23517e-06	100	13.8724	54.3514	31.7762	4.37672e-06
	330	6.59319	23735.5	23154	22898.3	18526.4	14666.4	14666.3	17519.2	0.756634	97.5424	13.4642	52.9855	31.0927	4.28257e-06	100	13.8034	54.3205	31.876	4.39047e-06
	331	6.61323	23807.6	23222.7	22967.1	18661.3	14827.6	14827.6	17657.1	0.760338	98.3105	13.5046	53.3714	31.4345	4.32966e-06	100	13.7367	54.2886	31.9747	4.40406e-06
	332	6.63327	23879.8	23291.3	23035.8	18794.2	14987.7	14987.7	17793.5	0.763956	99.0704	13.545	53.7514	31.774	4.37642e-06	100	13.6721	54.2558	32.0721	4.41748e-06
	333	6.65331	23951.9	23359.9	23104.5	18925.1	15146.7	15146.7	17928.5	0.767492	99.8222	13.5854	54.1258	32.111	4.42283e-06	100	13.6096	54.2222	32.1682	4.43071e-06
	334	6.67335	24024	23428.5	23173.2	19054.1	15304.5	15304.5	18062.1	0.770946	100.566	13.6258	54.4948	32.4455	4.4689e-06	100	13.5491	54.188	32.2628	4.44375e-06
	335	6.69339	24096.2	23497.1	23241.8	19181.3	15461	15461	18194.3	0.77432	101.302	13.6662	54.8585	32.7774	4.51462e-06	100	13.4905	54.1534	32.3561	4.45659e-06
	336	6.71343	24168.3	23565.7	23310.4	19306.7	15616.3	15616.3	18325	0.777615	102.03	13.7065	55.217	33.1066	4.55997e-06	100	13.4338	54.1183	32.4479	4.46923e-06
	337	6.73347	24240.5	23634.3	23379.1	19430.3	15770.4	15770.4	18454.4	0.780834	102.751	13.7469	55.5706	33.4332	4.60495e-06	100	13.3789	54.083	32.5382	4.48167e-06
	338	6.75351	24312.6	23702.8	23447.7	19552.2	15923.1	15923.1	18582.5	0.783977	103.464	13.7872	55.9194	33.7571	4.64956e-06	100	13.3257	54.0474	32.627	4.4939e-06
	339	6.77355	24384.8	23771.4	23516.3	19672.6	16074.6	16074.6	18709.2	0.787046	104.169	13.8276	56.2635	34.0782	4.69379e-06	100	13.2741	54.0116	32.7142	4.50592e-06
	340	6.79359	24456.9	23839.9	23584.9	19791.3	16224.8	16224.8	18834.6	0.790043	104.868	13.8679	56.6031	34.3965	4.73763e-06	100	13.2242	53.9758	32.8	4.51773e-06
	341	6.81363	24529.1	23908.4	23653.4	19908.5	16373.6	16373.6	18958.7	0.792969	105.559	13.9082	56.9383	34.712	4.78109e-06	100	13.1758	53.94	32.8841	4.52933e-06
	342	6.83367	24601.2	23977	23722	20024.2	16521.1	16521.1	19081.5	0.795826	106.242	13.9485	57.2692	35.0247	4.82416e-06	100	13.129	53.9043	32.9668	4.54071e-06
	343	6.85371	24673.3	24045.5	23790.5	20138.5	16667.3	16667.3	19203.1	0.798614	106.919	13.9888	57.596	35.3346	4.86684e-06	100	13.0835	53.8686	33.0479	4.55188e-06
	344	6.87375	24745.5	24114	23859.1	20251.3	16812.1	16812.1	19323.4	0.801336	107.59	14.0291	57.9188	35.6416	4.90913e-06	100	13.0395	53.8331	33.1274	4.56283e-06
	345	6.89379	24817.6	24182.5	23927.6	20362.8	16955.6	16955.6	19442.5	0.803994	108.253	14.0694	58.2377	35.9458	4.95103e-06	100	12.9968	53.7978	33.2054	4.57357e-06
	346	6.91383	24889.8	24250.9	23996.1	20473	17097.7	17097.7	19560.5	0.806587	108.91	14.1097	58.5529	36.2472	4.99254e-06	100	12.9554	53.7627	33.2818	4.5841e-06
	347	6.93387	24961.9	24319.4	24064.6	20582	17238.5	17238.5	19677.3	0.809118	109.56	14.15	58.8644	36.5457	5.03365e-06	100	12.9153	53.7279	33.3568	4.59442e-06
	348	6.95391	25034.1	24387.9	24133.1	20689.6	17378	17378	19792.9	0.811589	110.204	14.1903	59.1723	36.8414	5.07438e-06	100	12.8764	53.6934	33.4302	4.60453e-06
	349	6.97395	25106.2	24456.3	24201.6	20796.1	17516.2	17516.2	19907.4	0.814	110.842	14.2306	59.4769	37.1343	5.11472e-06	100	12.8386	53.6593	33.5021	4.61444e-06
	350	6.99399	25178.4	24524.7	24270.1	20901.4	17653	17653	20020.8	0.816353	111.473	14.2708	59.7781	37.4243	5.15467e-06	100	12.802	53.6255	33.5725	4.62413e-06
	351	7.01403	25250.5	24593.2	24338.6	21005.6	17788.5	17788.5	20133.2	0.818649	112.099	14.3111	60.0761	37.7116	5.19424e-06	100	12.7665	53.5921	33.6414	4.63363e-06
	352	7.03407	25322.6	24661.6	24407	21108.7	17922.7	17922.7	20244.5	0.82089	112.718	14.3513	60.3709	37.9961	5.23342e-06	100	12.732	53.5591	33.7089	4.64292e-06
	353	7.05411	25394.8	24730	24475.5	21210.7	18055.6	18055.6	20354.7	0.823077	113.332	14.3916	60.6627	38.2778	5.27223e-06	100	12.6986	53.5265	33.7749	4.65202e-06
	354	7.07415	25466.9	24798.4	24543.9	21311.7	18187.2	18187.2	20463.9	0.825211	113.94	14.4318	60.9516	38.5568	5.31066e-06	100	12.6661	53.4943	33.8395	4.66092e-06
	355	7.09419	25539.1	24866.8	24612.3	21411.8	18317.5	18317.5	20572.1	0.827293	114.543	14.472	61.2376	38.8331	5.34872e-06	100	12.6346	53.4626	33.9027	4.66962e-06
	356	7.11423	25611.2	24935.2	24680.7	21510.8	18446.6	18446.6	20679.3	0.829325	115.14	14.5123	61.5209	39.1068	5.3864e-06	100	12.604	53.4314	33.9646	4.67814e-06
	357	7.13427	25683.4	25003.5	24749.1	21608.9	18574.4	18574.4	20785.6	0.831308	115.732	14.5525	61.8014	39.3777	5.42373e-06	100	12.5743	53.4006	34.025	4.68647e-06
	358	7.15431	25755.5	25071.9	24817.5	21706.1	18701	18701	20891	0.833243	116.318	14.5927	62.0794	39.6461	5.46069e-06	100	12.5455	53.3703	34.0842	4.69461e-06
	359	7.17435	25827.7	25140.2	24885.9	21802.4	18826.3	18826.3	20995.4	0.835131	116.9	14.6329	62.3549	39.9118	5.49729e-06	100	12.5175	53.3405	34.142	4.70257e-06
	360	7.19439	25899.8	25208.5	24954.3	21897.9	18950.5	18950.5	21098.9	0.836974	117.476	14.6731	62.6279	40.175	5.53354e-06	100	12.4903	53.3112	34.1985	4.71036e-06
	361	7.21443	25971.9	25276.9	25022.6	21992.5	19073.4	19073.4	21201.5	0.838772	118.047	14.7133	62.8985	40.4357	5.56944e-06	100	12.4639	53.2824	34.2537	4.71796e-06
	362	7.23447	26044.1	25345.2	25091	22086.3	19195.2	19195.2	21303.3	0.840526	118.614	14.7535	63.1668	40.6938	5.60499e-06	100	12.4382	53.2541	34.3077	4.7254e-06
	363	7.25451	26116.2	25413.5	25159.3	22179.3	19315.8	19315.8	21404.2	0.842239	119.176	14.7937	63.4329	40.9495	5.64021e-06	100	12.4133	53.2262	34.3605	4.73267e-06
	364	7.27455	26188.4	25481.8	25227.7	22271.6	19435.3	19435.2	21504.3	0.84391	119.733	14.8339	63.6969	41.2027	5.67509e-06	100	12.3891	53.1989	34.412	4.73977e-06
	365	7.29459	26260.5	25550.1	25296	22363.2	19553.6	19553.6	21603.6	0.84554	120.286	14.874	63.9587	41.4536	5.70964e-06	100	12.3655	53.1721	34.4624	4.74671e-06
	366	7.31463	26332.7	25618.3	25364.3	22454	19670.8	19670.8	21702.1	0.847132	120.835	14.9142	64.2185	41.7021	5.74387e-06	100	12.3426	53.1457	34.5116	4.75349e-06
	367	7.33467	26404.8	25686.6	25432.6	22544.2	19786.9	19786.9	21799.8	0.848685	121.379	14.9544	64.4764	41.9482	5.77778e-06	100	12.3204	53.1199	34.5597	4.76011e-06
	368	7.35471	26477	25754.8	25500.9	22633.7	19901.9	19901.9	21896.8	0.850202	121.919	14.9945	64.7323	42.1921	5.81137e-06	100	12.2988	53.0945	34.6067	4.76658e-06
	369	7.37475	26549.1	25823.1	25569.2	22722.5	20015.9	20015.9	21993	0.851681	122.455	15.0347	64.9863	42.4337	5.84465e-06	100	12.2777	53.0697	34.6526	4.7729e-06
	370	7.39479	26621.2	25891.3	25637.4	22810.7	20128.8	20128.8	22088.5	0.853126	122.987	15.0748	65.2386	42.6732	5.87762e-06	100	12.2573	53.0453	34.6974	4.77908e-06
	371	7.41483	26693.4	25959.5	25705.7	22898.3	20240.7	20240.7	22183.4	0.854536	123.514	15.1149	65.4891	42.9104	5.9103e-06	100	12.2374	53.0214	34.7412	4.78511e-06
	372	7.43487	26765.5	26027.7	25773.9	22985.3	20351.6	20351.6	22277.5	0.855913	124.038	15.1551	65.7379	43.1455	5.94268e-06	100	12.218	52.998	34.7839	4.791e-06
	373	7.45491	26837.7	26095.9	25842.2	23071.7	20461.5	20461.5	22370.9	0.857256	124.559	15.1952	65.9851	43.3785	5.97477e-06	100	12.1992	52.9751	34.8257	4.79675e-06
	374	7.47495	26909.8	26164.1	25910.4	23157.6	20570.5	20570.5	22463.7	0.858568	125.075	15.2353	66.2307	43.6094	6.00657e-06	100	12.1809	52.9526	34.8665	4.80236e-06
	375	7.49499	26982	26232.3	25978.6	23242.9	20678.4	20678.4	22555.8	0.859849	125.588	15.2754	66.4747	43.8383	6.0381e-06	100	12.1631	52.9306	34.9063	4.80785e-06
	376	7.51503	27054.1	26300.5	26046.8	23327.7	20785.5	20785.5	22647.3	0.8611	126.098	15.3155	66.7173	44.0652	6.06935e-06	100	12.1457	52.9091	34.9452	4.8132e-06
	377	7.53507	27126.3	26368.6	26115	23412	20891.6	20891.6	22738.2	0.862322	126.604	15.3556	66.9584	44.2901	6.10033e-06	100	12.1289	52.888	34.9831	4.81843e-06
	378	7.55511	27198.4	26436.8	26183.2	23495.8	20996.8	20996.8	22828.5	0.863515	127.107	15.3957	67.198	44.5131	6.13105e-06	100	12.1124	52.8674	35.0202	4.82354e-06
	379	7.57515	27270.5	26504.9	26251.4	23579.1	21101.1	21101.1	22918.3	0.86468	127.606	15.4358	67.4364	44.7342	6.16151e-06	100	12.0964	52.8472	35.0564	4.82853e-06
	380	7.59519	27342.7	26573	26319.5	23662	21204.5	21204.5	23007.4	0.865817	128.103	15.4759	67.6733	44.9535	6.19171e-06	100	12.0808	52.8274	35.0918	4.8334e-06
	381	7.61523	27414.8	26641.2	26387.7	23744.4	21307.1	21307.1	23096	0.866929	128.596	15.516	67.909	45.171	6.22167e-06	100	12.0657	52.808	35.1263	4.83815e-06
	382	7.63527	27487	26709.3	26455.8	23826.4	21408.8	21408.8	23184	0.868015	129.086	15.556	68.1435	45.3867	6.25138e-06	100	12.0509	52.7891	35.16	4.84279e-06
	383	7.65531	27559.1	26777.4	26524	23907.9	21509.8	21509.8	23271.5	0.869075	129.574	15.5961	68.3767	45.6007	6.28085e-06	100	12.0365	52.7706	35.1929	4.84732e-06
	384	7.67535	27631.3	26845.4	26592.1	23989.1	21609.9	21609.9	23358.5	0.870112	130.058	15.6362	68.6088	45.8129	6.31008e-06	100	12.0225	52.7525	35.225	4.85175e-06
	385	7.69539	27703.4	26913.5	26660.2	24069.8	21709.2	21709.2	23445	0.871124	130.539	15.6762	68.8397	46.0235	6.33909e-06	100	12.0088	52.7348	35.2564	4.85607e-06
	386	7.71543	27775.6	26981.6	26728.3	24150.2	21807.8	21807.8	23531	0.872114	131.018	15.7162	69.0695	46.2325	6.36787e-06	100	11.9955	52.7175	35.2871	4.86029e-06
	387	7.73547	27847.7	27049.6	26796.4	24230.2	21905.6	21905.6	23616.5	0.873081	131.494	15.7563	69.2983	46.4398	6.39643e-06	100	11.9825	52.7005	35.317	4.86441e-06
	388	7.75551	27919.8	27117.7	26864.5	24309.8	22002.7	22002.7	23701.6	0.874026	131.968	15.7963	69.526	46.6456	6.42478e-06	100	11.9698	52.684	35.3462	4.86844e-06
	389	7.77555	27992	27185.7	26932.6	24389	22099	22099	23786.1	0.87495	132.439	15.8363	69.7526	46.8499	6.45291e-06	100	11.9575	52.6678	35.3747	4.87237e-06
	390	7.79559	28064.1	27253.7	27000.6	24468	22194.6	22194.6	23870.3	0.875854	132.907	15.8764	69.9784	47.0526	6.48083e-06	100	11.9454	52.652	35.4026	4.8762e-06
	391	7.81563	28136.3	27321.7	27068.7	24546.5	22289.6	22289.6	23954	0.876737	133.373	15.9164	70.2031	47.2539	6.50856e-06	100	11.9337	52.6365	35.4298	4.87995e-06
	392	7.83567	28208.4	27389.7	27136.7	24624.8	22383.8	22383.8	24037.3	0.877601	133.837	15.9564	70.4269	47.4538	6.53608e-06	100	11.9222	52.6214	35.4564	4.88361e-06
	393	7.85571	28280.6	27457.7	27204.7	24702.8	22477.5	22477.5	24120.1	0.878445	134.298	15.9964	70.6499	47.6522	6.56342e-06	100	11.9111	52.6066	35.4823	4.88719e-06
	394	7.87575	28352.7	27525.7	27272.8	24780.4	22570.4	22570.4	24202.6	0.879272	134.758	16.0364	70.872	47.8493	6.59056e-06	100	11.9002	52.5922	35.5076	4.89068e-06
	395	7.89579	28424.8	27593.7	27340.8	24857.8	22662.7	22662.7	24284.7	0.88008	135.215	16.0764	71.0932	48.045	6.61752e-06	100	11.8895	52.5781	35.5324	4.89409e-06
	396	7.91583	28497	27661.7	27408.8	24934.8	22754.4	22754.4	24366.3	0.88087	135.669	16.1164	71.3136	48.2394	6.64429e-06	100	11.8791	52.5643	35.5566	4.89742e-06
	397	7.93587	28569.1	27729.6	27476.8	25011.6	22845.5	22845.5	24447.6	0.881644	136.122	16.1563	71.5332	48.4325	6.67089e-06	100	11.869	52.5508	35.5802	4.90067e-06
	398	7.95591	28641.3	27797.5	27544.7	25088.1	22936	22936	24528.6	0.882401	136.573	16.1963	71.752	48.6244	6.69732e-06	100	11.8591	52.5376	35.6033	4.90385e-06
	399	7.97595	28713.4	27865.5	27612.7	25164.4	23025.9	23025.9	24609.2	0.883141	137.021	16.2363	71.9701	48.815	6.72357e-06	100	11.8494	52.5247	35.6258	4.90695e-06
	400	7.99599	28785.6	27933.4	27680.7	25240.4	23115.3	23115.3	24689.4	0.883866	137.468	16.2762	72.1875	49.0044	6.74966e-06	100	11.84	52.5122	35.6478	4.90998e-06
	401	8.01603	28857.7	28001.3	27748.6	25316.1	23204.1	23204.1	24769.3	0.884576	137.913	16.3162	72.4042	49.1927	6.77559e-06	100	11.8308	52.4999	35.6693	4.91295e-06
	402	8.03607	28929.9	28069.2	27816.6	25391.7	23292.4	23292.3	24848.9	0.885271	138.356	16.3561	72.6202	49.3798	6.80137e-06	100	11.8218	52.4879	35.6904	4.91584e-06
	403	8.05611	29002	28137.1	27884.5	25466.9	23380.1	23380.1	24928.1	0.885952	138.797	16.3961	72.8355	49.5658	6.82698e-06	100	11.813	52.4761	35.7109	4.91867e-06
	404	8.07615	29074.1	28205	27952.4	25542	23467.3	23467.3	25007	0.886618	139.237	16.436	73.0501	49.7507	6.85245e-06	100	11.8044	52.4647	35.731	4.92144e-06
	405	8.09619	29146.3	28272.8	28020.3	25616.8	23554	23554	25085.7	0.887271	139.675	16.4759	73.2642	49.9345	6.87777e-06	100	11.7959	52.4535	35.7506	4.92414e-06
	406	8.11623	29218.4	28340.7	28088.2	25691.5	23640.2	23640.2	25164	0.88791	140.111	16.5159	73.4776	50.1173	6.90295e-06	100	11.7877	52.4425	35.7698	4.92678e-06
	407	8.13627	29290.6	28408.6	28156.1	25765.9	23726	23726	25242.1	0.888537	140.545	16.5558	73.6905	50.2991	6.92798e-06	100	11.7797	52.4318	35.7885	4.92936e-06
	408	8.15631	29362.7	28476.4	28224	25840.1	23811.2	23811.2	25319.8	0.889151	140.978	16.5957	73.9027	50.4798	6.95288e-06	100	11.7718	52.4214	35.8068	4.93188e-06
	409	8.17635	29434.9	28544.2	28291.8	25914.1	23896.1	23896.1	25397.3	0.889753	141.41	16.6356	74.1145	50.6597	6.97765e-06	100	11.7641	52.4112	35.8247	4.93435e-06
	410	8.19639	29507	28612	28359.7	25988	23980.4	23980.4	25474.5	0.890342	141.84	16.6755	74.3256	50.8385	7.00229e-06	100	11.7566	52.4012	35.8422	4.93676e-06
	411	8.21643	29579.2	28679.8	28427.5	26061.6	24064.4	24064.4	25551.5	0.890921	142.268	16.7154	74.5363	51.0165	7.02679e-06	100	11.7492	52.3914	35.8594	4.93912e-06
	412	8.23647	29651.3	28747.6	28495.4	26135.1	24147.9	24147.9	25628.2	0.891488	142.695	16.7553	74.7464	51.1935	7.05118e-06	100	11.742	52.3819	35.8761	4.94143e-06
	413	8.25651	29723.4	28815.4	28563.2	26208.4	24231	24231	25704.6	0.892044	143.121	16.7952	74.9561	51.3696	7.07544e-06	100	11.7349	52.3726	35.8925	4.94368e-06
	414	8.27655	29795.6	28883.2	28631	26281.6	24313.6	24313.6	25780.8	0.892589	143.545	16.835	75.1653	51.5449	7.09959e-06	100	11.728	52.3635	35.9085	4.94589e-06
	415	8.29659	29867.7	28951	28698.8	26354.5	24395.9	24395.9	25856.8	0.893124	143.968	16.8749	75.374	51.7194	7.12361e-06	100	11.7213	52.3546	35.9242	4.94804e-06
	416	8.31663	29939.9	29018.7	28766.6	26427.4	24477.8	24477.8	25932.6	0.893649	144.39	16.9148	75.5822	51.893	7.14753e-06	100	11.7146	52.3459	35.9395	4.95015e-06
	417	8.33667	30012	29086.5	28834.4	26500	24559.4	24559.4	26008.1	0.894164	144.811	16.9546	75.79	52.0659	7.17134e-06	100	11.7081	52.3374	35.9545	4.95222e-06
	418	8.35671	30084.2	29154.2	28902.2	26572.5	24640.5	24640.5	26083.4	0.894669	145.23	16.9945	75.9974	52.2379	7.19504e-06	100	11.7018	52.3291	35.9691	4.95424e-06
	419	8.37675	30156.3	29221.9	28969.9	26644.9	24721.3	24721.3	26158.5	0.895166	145.648	17.0343	76.2044	52.4092	7.21863e-06	100	11.6955	52.3209	35.9835	4.95622e-06
	420	8.39679	30228.5	29289.7	29037.7	26717.1	24801.8	24801.8	26233.4	0.895653	146.065	17.0742	76.411	52.5798	7.24212e-06	100	11.6894	52.313	35.9976	4.95815e-06
	421	8.41683	30300.6	29357.4	29105.4	26789.2	24881.9	24881.9	26308	0.896131	146.481	17.114	76.6171	52.7496	7.26552e-06	100	11.6834	52.3052	36.0113	4.96005e-06
	422	8.43687	30372.7	29425.1	29173.2	26861.2	24961.7	24961.7	26382.5	0.896601	146.896	17.1538	76.8229	52.9188	7.28881e-06	100	11.6776	52.2977	36.0248	4.9619e-06
	423	8.45691	30444.9	29492.7	29240.9	26933	25041.1	25041.1	26456.8	0.897063	147.309	17.1936	77.0283	53.0872	7.31201e-06	100	11.6718	52.2902	36.038	4.96372e-06
	424	8.47695	30517	29560.4	29308.6	27004.7	25120.3	25120.3	26530.9	0.897516	147.722	17.2335	77.2334	53.255	7.33512e-06	100	11.6662	52.283	36.0509	4.9655e-06
	425	8.49699	30589.2	29628.1	29376.3	27076.3	25199.1	25199.1	26604.9	0.897962	148.134	17.2733	77.4381	53.4221	7.35814e-06	100	11.6606	52.2759	36.0635	4.96724e-06
	426	8.51703	30661.3	29695.7	29444	27147.7	25277.7	25277.7	26678.6	0.8984	148.544	17.3131	77.6425	53.5886	7.38107e-06	100	11.6552	52.269	36.0759	4.96894e-06
	427	8.53707	30733.5	29763.4	29511.7	27219.1	25355.9	25355.9	26752.2	0.89883	148.954	17.3529	77.8465	53.7545	7.40392e-06	100	11.6498	52.2622	36.088	4.97061e-06
	428	8.55711	30805.6	29831	29579.3	27290.3	25433.8	25433.8	26825.6	0.899253	149.363	17.3927	78.0503	53.9198	7.42668e-06	100	11.6446	52.2555	36.0999	4.97225e-06
	429	8.57715	30877.8	29898.6	29647	27361.4	25511.5	25511.5	26898.9	0.899669	149.771	17.4324	78.2537	54.0844	7.44937e-06	100	11.6394	52.249	36.1115	4.97385e-06
	430	8.59719	30949.9	29966.2	29714.7	27432.4	25588.9	25588.9	26972	0.900079	150.178	17.4722	78.4568	54.2485	7.47197e-06	100	11.6344	52.2427	36.1229	4.97542e-06
	431	8.61723	31022	30033.8	29782.3	27503.3	25666.1	25666.1	27044.9	0.900481	150.584	17.512	78.6596	54.4121	7.49449e-06	100	11.6294	52.2365	36.1341	4.97696e-06
	432	8.63727	31094.2	30101.4	29849.9	27574.2	25743	25743	27117.7	0.900877	150.989	17.5518	78.8621	54.5751	7.51694e-06	100	11.6245	52.2304	36.1451	4.97847e-06
	433	8.65731	31166.3	30169	29917.6	27644.9	25819.6	25819.6	27190.3	0.901267	151.393	17.5915	79.0643	54.7375	7.53932e-06	100	11.6197	52.2244	36.1558	4.97995e-06
	434	8.67735	31238.5	30236.6	29985.2	27715.5	25896	25896	27262.8	0.901651	151.797	17.6313	79.2663	54.8995	7.56162e-06	100	11.615	52.2186	36.1664	4.9814e-06
	435	8.69739	31310.6	30304.2	30052.8	27786	25972.1	25972.1	27335.2	0.902028	152.2	17.671	79.468	55.0609	7.58386e-06	100	11.6104	52.2129	36.1767	4.98283e-06
	436	8.71743	31382.8	30371.7	30120.3	27856.5	26048	26048	27407.4	0.9024	152.602	17.7108	79.6695	55.2218	7.60603e-06	100	11.6058	52.2073	36.1868	4.98422e-06
	437	8.73747	31454.9	30439.2	30187.9	27926.8	26123.7	26123.7	27479.5	0.902766	153.003	17.7505	79.8707	55.3823	7.62813e-06	100	11.6014	52.2019	36.1968	4.98559e-06
	438	8.75752	31527.1	30506.8	30255.5	27997.1	26199.2	26199.2	27551.5	0.903127	153.404	17.7902	80.0716	55.5423	7.65016e-06	100	11.597	52.1965	36.2065	4.98693e-06
	439	8.77756	31599.2	30574.3	30323.1	28067.3	26274.4	26274.4	27623.3	0.903482	153.804	17.83	80.2724	55.7018	7.67214e-06	100	11.5926	52.1913	36.2161	4.98825e-06
	440	8.7976	31671.3	30641.8	30390.6	28137.4	26349.5	26349.5	27695	0.903832	154.203	17.8697	80.4729	55.8609	7.69405e-06	100	11.5884	52.1862	36.2255	4.98955e-06
	441	8.81764	31743.5	30709.3	30458.1	28207.4	26424.3	26424.3	27766.6	0.904176	154.602	17.9094	80.6731	56.0196	7.7159e-06	100	11.5842	52.1811	36.2347	4.99081e-06
	442	8.83768	31815.6	30776.8	30525.7	28277.3	26499	26499	27838.1	0.904516	155	17.9491	80.8732	56.1778	7.7377e-06	100	11.5801	52.1762	36.2437	4.99206e-06
	443	8.85772	31887.8	30844.3	30593.2	28347.2	26573.4	26573.4	27909.5	0.904851	155.397	17.9888	81.073	56.3356	7.75944e-06	100	11.576	52.1714	36.2526	4.99328e-06
	444	8.87776	31959.9	30911.7	30660.7	28417	26647.7	26647.7	27980.7	0.905181	155.794	18.0285	81.2726	56.4931	7.78112e-06	100	11.572	52.1667	36.2613	4.99449e-06
	445	8.8978	32032.1	30979.2	30728.2	28486.7	26721.7	26721.7	28051.9	0.905507	156.19	18.0682	81.4721	56.6501	7.80275e-06	100	11.568	52.162	36.2699	4.99567e-06
	446	8.91784	32104.2	31046.7	30795.7	28556.4	26795.6	26795.6	28122.9	0.905828	156.586	18.1079	81.6713	56.8067	7.82433e-06	100	11.5642	52.1575	36.2783	4.99683e-06
	447	8.93788	32176.4	31114.1	30863.2	28626	26869.4	26869.4	28193.9	0.906144	156.981	18.1475	81.8704	56.963	7.84585e-06	100	11.5603	52.1531	36.2866	4.99796e-06
	448	8.95792	32248.5	31181.5	30930.6	28695.5	26942.9	26942.9	28264.7	0.906457	157.375	18.1872	82.0692	57.1189	7.86733e-06	100	11.5566	52.1487	36.2947	4.99908e-06
	449	8.97796	32320.6	31248.9	30998.1	28765	27016.3	27016.3	28335.4	0.906765	157.769	18.2269	82.2679	57.2745	7.88875e-06	100	11.5529	52.1444	36.3027	5.00018e-06
	450	8.998	32392.8	31316.3	31065.5	28834.4	27089.5	27089.5	28406.1	0.907069	158.163	18.2665	82.4664	57.4297	7.91013e-06	100	11.5492	52.1402	36.3106	5.00126e-06
	451	9.01804	32464.9	31383.7	31133	28903.7	27162.6	27162.6	28476.7	0.907369	158.556	18.3062	82.6647	57.5846	7.93147e-06	100	11.5456	52.1361	36.3183	5.00233e-06
	452	9.03808	32537.1	31451.1	31200.4	28973	27235.5	27235.5	28547.1	0.907666	158.948	18.3458	82.8629	57.7392	7.95276e-06	100	11.542	52.1321	36.3259	5.00337e-06
	453	9.05812	32609.2	31518.5	31267.8	29042.3	27308.2	27308.2	28617.5	0.907959	159.34	18.3855	83.0609	57.8934	7.974e-06	100	11.5385	52.1281	36.3333	5.0044e-06
	454	9.07816	32681.4	31585.9	31335.2	29111.4	27380.8	27380.8	28687.8	0.908248	159.731	18.4251	83.2587	58.0474	7.9952e-06	100	11.5351	52.1243	36.3407	5.00541e-06
	455	9.0982	32753.5	31653.2	31402.6	29180.6	27453.3	27453.3	28758	0.908533	160.122	18.4647	83.4564	58.201	8.01636e-06	100	11.5317	52.1205	36.3479	5.00641e-06
	456	9.11824	32825.7	31720.6	31470	29249.6	27525.6	27525.6	28828.1	0.908815	160.513	18.5044	83.6539	58.3543	8.03749e-06	100	11.5283	52.1167	36.355	5.00739e-06
	457	9.13828	32897.8	31787.9	31537.4	29318.6	27597.8	27597.8	28898.2	0.909094	160.903	18.544	83.8513	58.5074	8.05857e-06	100	11.525	52.1131	36.362	5.00835e-06
	458	9.15832	32969.9	31855.2	31604.7	29387.6	27669.9	27669.9	28968.2	0.909369	161.292	18.5836	84.0485	58.6602	8.07961e-06	100	11.5217	52.1095	36.3689	5.0093e-06
	459	9.17836	33042.1	31922.6	31672.1	29456.5	27741.8	27741.8	29038.1	0.909641	161.682	18.6232	84.2456	58.8127	8.10061e-06	100	11.5184	52.1059	36.3756	5.01023e-06
	460	9.1984	33114.2	31989.9	31739.4	29525.4	27813.6	27813.6	29107.9	0.90991	162.07	18.6628	84.4426	58.9649	8.12158e-06	100	11.5152	52.1024	36.3823	5.01115e-06
	461	9.21844	33186.4	32057.2	31806.8	29594.2	27885.3	27885.3	29177.7	0.910176	162.459	18.7024	84.6394	59.1169	8.14252e-06	100	11.5121	52.099	36.3889	5.01205e-06
	462	9.23848	33258.5	32124.5	31874.1	29663	27956.9	27956.9	29247.3	0.910439	162.847	18.742	84.8361	59.2686	8.16341e-06	100	11.509	52.0957	36.3953	5.01294e-06
	463	9.25852	33330.7	32191.7	31941.4	29731.7	28028.4	28028.4	29317	0.910699	163.234	18.7815	85.0327	59.4201	8.18428e-06	100	11.5059	52.0924	36.4017	5.01382e-06
	464	9.27856	33402.8	32259	32008.7	29800.4	28099.7	28099.7	29386.5	0.910956	163.622	18.8211	85.2291	59.5714	8.20511e-06	100	11.5028	52.0892	36.408	5.01469e-06
	465	9.2986	33474.9	32326.2	32076	29869	28170.9	28170.9	29456	0.91121	164.009	18.8607	85.4255	59.7224	8.22591e-06	100	11.4998	52.086	36.4142	5.01554e-06
	466	9.31864	33547.1	32393.5	32143.3	29937.6	28242.1	28242.1	29525.4	0.911462	164.395	18.9002	85.6217	59.8731	8.24668e-06	100	11.4968	52.0829	36.4203	5.01638e-06
	467	9.33868	33619.2	32460.7	32210.6	30006.2	28313.1	28313.1	29594.8	0.91171	164.781	18.9398	85.8178	60.0237	8.26742e-06	100	11.4939	52.0798	36.4263	5.01721e-06
	468	9.35872	33691.4	32528	32277.8	30074.7	28384	28384	29664.1	0.911957	165.167	18.9794	86.0137	60.1741	8.28813e-06	100	11.491	52.0768	36.4322	5.01802e-06
	469	9.37876	33763.5	32595.2	32345.1	30143.2	28454.8	28454.8	29733.3	0.912201	165.553	19.0189	86.2096	60.3242	8.3088e-06	100	11.4881	52.0738	36.4381	5.01883e-06
	470	9.3988	33835.7	32662.4	32412.3	30211.7	28525.5	28525.5	29802.5	0.912442	165.938	19.0584	86.4053	60.4741	8.32946e-06	100	11.4853	52.0709	36.4438	5.01962e-06
	471	9.41884	33907.8	32729.6	32479.5	30280.1	28596.2	28596.2	29871.6	0.912681	166.323	19.098	86.601	60.6239	8.35008e-06	100	11.4825	52.068	36.4495	5.0204e-06
	472	9.43888	33980	32796.8	32546.8	30348.4	28666.7	28666.7	29940.7	0.912917	166.707	19.1375	86.7965	60.7734	8.37068e-06	100	11.4797	52.0652	36.4551	5.02118e-06
	473	9.45892	34052.1	32863.9	32614	30416.8	28737.1	28737.1	30009.7	0.913152	167.092	19.177	86.992	60.9227	8.39125e-06	100	11.4769	52.0624	36.4607	5.02194e-06
	474	9.47896	34124.2	32931.1	32681.2	30485.1	28807.5	28807.5	30078.7	0.913384	167.476	19.2165	87.1873	61.0719	8.41179e-06	100	11.4742	52.0597	36.4661	5.02269e-06
	475	9.499	34196.4	32998.2	32748.4	30553.4	28877.8	28877.8	30147.6	0.913613	167.86	19.256	87.3826	61.2209	8.43231e-06	100	11.4715	52.057	36.4715	5.02343e-06
	476	9.51904	34268.5	33065.4	32815.5	30621.6	28948	28948	30216.5	0.913841	168.243	19.2955	87.5777	61.3697	8.45281e-06	100	11.4689	52.0543	36.4768	5.02417e-06
	477	9.53908	34340.7	33132.5	32882.7	30689.8	29018.1	29018.1	30285.3	0.914066	168.626	19.335	87.7728	61.5183	8.47328e-06	100	11.4662	52.0517	36.4821	5.02489e-06
	478	9.55912	34412.8	33199.6	32949.9	30758	29088.1	29088.1	30354.1	0.91429	169.009	19.3745	87.9678	61.6668	8.49373e-06	100	11.4636	52.0491	36.4873	5.0256e-06
	479	9.57916	34485	33266.8	33017	30826.1	29158.1	29158.1	30422.8	0.914511	169.392	19.414	88.1627	61.8151	8.51416e-06	100	11.461	52.0466	36.4924	5.02631e-06
	480	9.5992	34557.1	33333.9	33084.2	30894.2	29227.9	29227.9	30491.5	0.914731	169.774	19.4535	88.3574	61.9633	8.53456e-06	100	11.4585	52.0441	36.4974	5.02701e-06
	481	9.61924	34629.3	33401	33151.3	30962.3	29297.8	29297.8	30560.1	0.914948	170.156	19.493	88.5522	62.1112	8.55494e-06	100	11.4559	52.0416	36.5024	5.0277e-06
	482	9.63928	34701.4	33468	33218.4	31030.3	29367.5	29367.5	30628.7	0.915164	170.538	19.5324	88.7468	62.2591	8.57531e-06	100	11.4534	52.0392	36.5074	5.02838e-06
	483	9.65932	34773.5	33535.1	33285.5	31098.4	29437.2	29437.2	30697.3	0.915378	170.92	19.5719	88.9413	62.4068	8.59565e-06	100	11.4509	52.0368	36.5123	5.02905e-06
	484	9.67936	34845.7	33602.2	33352.6	31166.4	29506.8	29506.8	30765.8	0.91559	171.301	19.6113	89.1358	62.5543	8.61597e-06	100	11.4484	52.0345	36.5171	5.02971e-06
	485	9.6994	34917.8	33669.2	33419.7	31234.3	29576.3	29576.3	30834.3	0.9158	171.683	19.6508	89.3302	62.7017	8.63627e-06	100	11.446	52.0321	36.5219	5.03037e-06
	486	9.71944	34990	33736.3	33486.8	31302.3	29645.8	29645.8	30902.7	0.916008	172.064	19.6902	89.5245	62.849	8.65656e-06	100	11.4436	52.0298	36.5266	5.03102e-06
	487	9.73948	35062.1	33803.3	33553.9	31370.2	29715.2	29715.2	30971.1	0.916215	172.445	19.7297	89.7187	62.9961	8.67682e-06	100	11.4412	52.0276	36.5312	5.03166e-06
	488	9.75952	35134.3	33870.3	33620.9	31438.1	29784.5	29784.5	31039.4	0.91642	172.825	19.7691	89.9129	63.1431	8.69707e-06	100	11.4388	52.0253	36.5359	5.0323e-06
	489	9.77956	35206.4	33937.3	33688	31505.9	29853.8	29853.8	31107.8	0.916624	173.206	19.8085	90.107	63.29	8.7173e-06	100	11.4364	52.0231	36.5404	5.03292e-06
	490	9.7996	35278.6	34004.3	33755	31573.8	29923	29923	31176	0.916826	173.586	19.848	90.301	63.4368	8.73752e-06	100	11.4341	52.021	36.5449	5.03355e-06
	491	9.81964	35350.7	34071.3	33822	31641.6	29992.2	29992.2	31244.3	0.917026	173.966	19.8874	90.4949	63.5834	8.75771e-06	100	11.4318	52.0188	36.5494	5.03416e-06
	492	9.83968	35422.8	34138.3	33889.1	31709.4	30061.3	30061.3	31312.5	0.917225	174.345	19.9268	90.6888	63.7299	8.77789e-06	100	11.4295	52.0167	36.5538	5.03477e-06
	493	9.85972	35495	34205.3	33956.1	31777.1	30130.3	30130.3	31380.7	0.917422	174.725	19.9662	90.8826	63.8763	8.79806e-06	100	11.4272	52.0146	36.5582	5.03537e-06
	494	9.87976	35567.1	34272.2	34023.1	31844.9	30199.3	30199.3	31448.8	0.917618	175.104	20.0056	91.0763	64.0226	8.8182e-06	100	11.4249	52.0126	36.5625	5.03597e-06
	495	9.8998	35639.3	34339.2	34090.1	31912.6	30268.3	30268.3	31516.9	0.917812	175.484	20.045	91.27	64.1687	8.83834e-06	100	11.4227	52.0105	36.5668	5.03656e-06
	496	9.91984	35711.4	34406.1	34157	31980.3	30337.2	30337.2	31585	0.918005	175.863	20.0843	91.4636	64.3148	8.85845e-06	100	11.4205	52.0085	36.571	5.03714e-06
	497	9.93988	35783.6	34473.1	34224	32048	30406	30406	31653	0.918197	176.242	20.1237	91.6572	64.4608	8.87856e-06	100	11.4183	52.0065	36.5752	5.03772e-06
	498	9.95992	35855.7	34540	34291	32115.6	30474.8	30474.8	31721.1	0.918387	176.62	20.1631	91.8506	64.6066	8.89865e-06	100	11.4161	52.0046	36.5794	5.03829e-06
	499	9.97996	35927.9	34606.9	34357.9	32183.2	30543.6	30543.6	31789	0.918576	176.999	20.2025	92.0441	64.7524	8.91872e-06	100	11.4139	52.0026	36.5835	5.03886e-06
	500	10	36000	34673.8	34424.9	32250.8	30612.3	30612.3	31857	0.918763	177.377	20.2418	92.2374	64.898	8.93878e-06	100	11.4117	52.0007	36.5876	5.03942e-06
	501	-	-	-	-	-	-	-	-	-	-	-	-	-	-	-	-	-	-	-
	502	-	-	-	-	-	-	-	-	-	-	-	-	-	-	-	-	-	-	-
	503	-	-	-	-	-	-	-	-	-	-	-	-	-	-	-	-	-	-	-
	504	-	-	-	-	-	-	-	-	-	-	-	-	-	-	-	-	-	-	-
	505	-	-	-	-	-	-	-	-	-	-	-	-	-	-	-	-	-	-	-
	506	-	-	-	-	-	-	-	-	-	-	-	-	-	-	-	-	-	-	-
	507	-	-	-	-	-	-	-	-	-	-	-	-	-	-	-	-	-	-	-
	508	-	-	-	-	-	-	-	-	-	-	-	-	-	-	-	-	-	-	-
	509	-	-	-	-	-	-	-	-	-	-	-	-	-	-	-	-	-	-	-
	510	-	-	-	-	-	-	-	-	-	-	-	-	-	-	-	-	-	-	-
	511	-	-	-	-	-	-	-	-	-	-	-	-	-	-	-	-	-	-	-
	512	-	-	-	-	-	-	-	-	-	-	-	-	-	-	-	-	-	-	-
	513	-	-	-	-	-	-	-	-	-	-	-	-	-	-	-	-	-	-	-
	514	-	-	-	-	-	-	-	-	-	-	-	-	-	-	-	-	-	-	-
	515	-	-	-	-	-	-	-	-	-	-	-	-	-	-	-	-	-	-	-
	516	-	-	-	-	-	-	-	-	-	-	-	-	-	-	-	-	-	-	-
	517	-	-	-	-	-	-	-	-	-	-	-	-	-	-	-	-	-	-	-
	518	-	-	-	-	-	-	-	-	-	-	-	-	-	-	-	-	-	-	-
	519	-	-	-	-	-	-	-	-	-	-	-	-	-	-	-	-	-	-	-
	520	-	-	-	-	-	-	-	-	-	-	-	-	-	-	-	-	-	-	-
	521	-	-	-	-	-	-	-	-	-	-	-	-	-	-	-	-	-	-	-
	522	-	-	-	-	-	-	-	-	-	-	-	-	-	-	-	-	-	-	-
	523	-	-	-	-	-	-	-	-	-	-	-	-	-	-	-	-	-	-	-
	524	-	-	-	-	-	-	-	-	-	-	-	-	-	-	-	-	-	-	-
	525	-	-	-	-	-	-	-	-	-	-	-	-	-	-	-	-	-	-	-
	526	-	-	-	-	-	-	-	-	-	-	-	-	-	-	-	-	-	-	-
	527	-	-	-	-	-	-	-	-	-	-	-	-	-	-	-	-	-	-	-
	528	-	-	-	-	-	-	-	-	-	-	-	-	-	-	-	-	-	-	-
	529	-	-	-	-	-	-	-	-	-	-	-	-	-	-	-	-	-	-	-
	530	-	-	-	-	-	-	-	-	-	-	-	-	-	-	-	-	-	-	-
	531	-	-	-	-	-	-	-	-	-	-	-	-	-	-	-	-	-	-	-
	532	-	-	-	-	-	-	-	-	-	-	-	-	-	-	-	-	-	-	-
	533	-	-	-	-	-	-	-	-	-	-	-	-	-	-	-	-	-	-	-
	534	-	-	-	-	-	-	-	-	-	-	-	-	-	-	-	-	-	-	-
	535	-	-	-	-	-	-	-	-	-	-	-	-	-	-	-	-	-	-	-
	536	-	-	-	-	-	-	-	-	-	-	-	-	-	-	-	-	-	-	-
	537	-	-	-	-	-	-	-	-	-	-	-	-	-	-	-	-	-	-	-
	538	-	-	-	-	-	-	-	-	-	-	-	-	-	-	-	-	-	-	-
	539	-	-	-	-	-	-	-	-	-	-	-	-	-	-	-	-	-	-	-
	540	-	-	-	-	-	-	-	-	-	-	-	-	-	-	-	-	-	-	-
	541	-	-	-	-	-	-	-	-	-	-	-	-	-	-	-	-	-	-	-
	542	-	-	-	-	-	-	-	-	-	-	-	-	-	-	-	-	-	-	-
	543	-	-	-	-	-	-	-	-	-	-	-	-	-	-	-	-	-	-	-
	544	-	-	-	-	-	-	-	-	-	-	-	-	-	-	-	-	-	-	-
	545	-	-	-	-	-	-	-	-	-	-	-	-	-	-	-	-	-	-	-
	546	-	-	-	-	-	-	-	-	-	-	-	-	-	-	-	-	-	-	-
	547	-	-	-	-	-	-	-	-	-	-	-	-	-	-	-	-	-	-	-
	548	-	-	-	-	-	-	-	-	-	-	-	-	-	-	-	-	-	-	-
	549	-	-	-	-	-	-	-	-	-	-	-	-	-	-	-	-	-	-	-
	550	-	-	-	-	-	-	-	-	-	-	-	-	-	-	-	-	-	-	-
	551	-	-	-	-	-	-	-	-	-	-	-	-	-	-	-	-	-	-	-
	552	-	-	-	-	-	-	-	-	-	-	-	-	-	-	-	-	-	-	-
	553	-	-	-	-	-	-	-	-	-	-	-	-	-	-	-	-	-	-	-
	554	-	-	-	-	-	-	-	-	-	-	-	-	-	-	-	-	-	-	-
	555	-	-	-	-	-	-	-	-	-	-	-	-	-	-	-	-	-	-	-
	556	-	-	-	-	-	-	-	-	-	-	-	-	-	-	-	-	-	-	-
	557	-	-	-	-	-	-	-	-	-	-	-	-	-	-	-	-	-	-	-
	558	-	-	-	-	-	-	-	-	-	-	-	-	-	-	-	-	-	-	-
	559	-	-	-	-	-	-	-	-	-	-	-	-	-	-	-	-	-	-	-
	560	-	-	-	-	-	-	-	-	-	-	-	-	-	-	-	-	-	-	-
	561	-	-	-	-	-	-	-	-	-	-	-	-	-	-	-	-	-	-	-
	562	-	-	-	-	-	-	-	-	-	-	-	-	-	-	-	-	-	-	-
	563	-	-	-	-	-	-	-	-	-	-	-	-	-	-	-	-	-	-	-
	564	-	-	-	-	-	-	-	-	-	-	-	-	-	-	-	-	-	-	-
	565	-	-	-	-	-	-	-	-	-	-	-	-	-	-	-	-	-	-	-
	566	-	-	-	-	-	-	-	-	-	-	-	-	-	-	-	-	-	-	-
	567	-	-	-	-	-	-	-	-	-	-	-	-	-	-	-	-	-	-	-
	568	-	-	-	-	-	-	-	-	-	-	-	-	-	-	-	-	-	-	-
	569	-	-	-	-	-	-	-	-	-	-	-	-	-	-	-	-	-	-	-
	570	-	-	-	-	-	-	-	-	-	-	-	-	-	-	-	-	-	-	-
	571	-	-	-	-	-	-	-	-	-	-	-	-	-	-	-	-	-	-	-
	572	-	-	-	-	-	-	-	-	-	-	-	-	-	-	-	-	-	-	-
	573	-	-	-	-	-	-	-	-	-	-	-	-	-	-	-	-	-	-	-
	574	-	-	-	-	-	-	-	-	-	-	-	-	-	-	-	-	-	-	-
	575	-	-	-	-	-	-	-	-	-	-	-	-	-	-	-	-	-	-	-
	576	-	-	-	-	-	-	-	-	-	-	-	-	-	-	-	-	-	-	-
	577	-	-	-	-	-	-	-	-	-	-	-	-	-	-	-	-	-	-	-
	578	-	-	-	-	-	-	-	-	-	-	-	-	-	-	-	-	-	-	-
	579	-	-	-	-	-	-	-	-	-	-	-	-	-	-	-	-	-	-	-
	580	-	-	-	-	-	-	-	-	-	-	-	-	-	-	-	-	-	-	-
	581	-	-	-	-	-	-	-	-	-	-	-	-	-	-	-	-	-	-	-
	582	-	-	-	-	-	-	-	-	-	-	-	-	-	-	-	-	-	-	-
	583	-	-	-	-	-	-	-	-	-	-	-	-	-	-	-	-	-	-	-
	584	-	-	-	-	-	-	-	-	-	-	-	-	-	-	-	-	-	-	-
	585	-	-	-	-	-	-	-	-	-	-	-	-	-	-	-	-	-	-	-
	586	-	-	-	-	-	-	-	-	-	-	-	-	-	-	-	-	-	-	-
	587	-	-	-	-	-	-	-	-	-	-	-	-	-	-	-	-	-	-	-
	588	-	-	-	-	-	-	-	-	-	-	-	-	-	-	-	-	-	-	-
	589	-	-	-	-	-	-	-	-	-	-	-	-	-	-	-	-	-	-	-
	590	-	-	-	-	-	-	-	-	-	-	-	-	-	-	-	-	-	-	-
	591	-	-	-	-	-	-	-	-	-	-	-	-	-	-	-	-	-	-	-
	592	-	-	-	-	-	-	-	-	-	-	-	-	-	-	-	-	-	-	-
	593	-	-	-	-	-	-	-	-	-	-	-	-	-	-	-	-	-	-	-
	594	-	-	-	-	-	-	-	-	-	-	-	-	-	-	-	-	-	-	-
	595	-	-	-	-	-	-	-	-	-	-	-	-	-	-	-	-	-	-	-
	596	-	-	-	-	-	-	-	-	-	-	-	-	-	-	-	-	-	-	-
	597	-	-	-	-	-	-	-	-	-	-	-	-	-	-	-	-	-	-	-
	598	-	-	-	-	-	-	-	-	-	-	-	-	-	-	-	-	-	-	-
	599	-	-	-	-	-	-	-	-	-	-	-	-	-	-	-	-	-	-	-
	600	-	-	-	-	-	-	-	-	-	-	-	-	-	-	-	-	-	-	-
	601	-	-	-	-	-	-	-	-	-	-	-	-	-	-	-	-	-	-	-
	602	-	-	-	-	-	-	-	-	-	-	-	-	-	-	-	-	-	-	-
	603	-	-	-	-	-	-	-	-	-	-	-	-	-	-	-	-	-	-	-
	604	-	-	-	-	-	-	-	-	-	-	-	-	-	-	-	-	-	-	-
	605	-	-	-	-	-	-	-	-	-	-	-	-	-	-	-	-	-	-	-
	606	-	-	-	-	-	-	-	-	-	-	-	-	-	-	-	-	-	-	-
	607	-	-	-	-	-	-	-	-	-	-	-	-	-	-	-	-	-	-	-
	608	-	-	-	-	-	-	-	-	-	-	-	-	-	-	-	-	-	-	-
	609	-	-	-	-	-	-	-	-	-	-	-	-	-	-	-	-	-	-	-
	610	-	-	-	-	-	-	-	-	-	-	-	-	-	-	-	-	-	-	-
	611	-	-	-	-	-	-	-	-	-	-	-	-	-	-	-	-	-	-	-
	612	-	-	-	-	-	-	-	-	-	-	-	-	-	-	-	-	-	-	-
	613	-	-	-	-	-	-	-	-	-	-	-	-	-	-	-	-	-	-	-
	614	-	-	-	-	-	-	-	-	-	-	-	-	-	-	-	-	-	-	-
	615	-	-	-	-	-	-	-	-	-	-	-	-	-	-	-	-	-	-	-
	616	-	-	-	-	-	-	-	-	-	-	-	-	-	-	-	-	-	-	-
	617	-	-	-	-	-	-	-	-	-	-	-	-	-	-	-	-	-	-	-
	618	-	-	-	-	-	-	-	-	-	-	-	-	-	-	-	-	-	-	-
	619	-	-	-	-	-	-	-	-	-	-	-	-	-	-	-	-	-	-	-
	620	-	-	-	-	-	-	-	-	-	-	-	-	-	-	-	-	-	-	-
	621	-	-	-	-	-	-	-	-	-	-	-	-	-	-	-	-	-	-	-
	622	-	-	-	-	-	-	-	-	-	-	-	-	-	-	-	-	-	-	-
	623	-	-	-	-	-	-	-	-	-	-	-	-	-	-	-	-	-	-	-
	624	-	-	-	-	-	-	-	-	-	-	-	-	-	-	-	-	-	-	-
	625	-	-	-	-	-	-	-	-	-	-	-	-	-	-	-	-	-	-	-
	626	-	-	-	-	-	-	-	-	-	-	-	-	-	-	-	-	-	-	-
	627	-	-	-	-	-	-	-	-	-	-	-	-	-	-	-	-	-	-	-
	628	-	-	-	-	-	-	-	-	-	-	-	-	-	-	-	-	-	-	-
	629	-	-	-	-	-	-	-	-	-	-	-	-	-	-	-	-	-	-	-
	630	-	-	-	-	-	-	-	-	-	-	-	-	-	-	-	-	-	-	-
	631	-	-	-	-	-	-	-	-	-	-	-	-	-	-	-	-	-	-	-
	632	-	-	-	-	-	-	-	-	-	-	-	-	-	-	-	-	-	-	-
	633	-	-	-	-	-	-	-	-	-	-	-	-	-	-	-	-	-	-	-
	634	-	-	-	-	-	-	-	-	-	-	-	-	-	-	-	-	-	-	-
	635	-	-	-	-	-	-	-	-	-	-	-	-	-	-	-	-	-	-	-
	636	-	-	-	-	-	-	-	-	-	-	-	-	-	-	-	-	-	-	-
	637	-	-	-	-	-	-	-	-	-	-	-	-	-	-	-	-	-	-	-
	638	-	-	-	-	-	-	-	-	-	-	-	-	-	-	-	-	-	-	-
	639	-	-	-	-	-	-	-	-	-	-	-	-	-	-	-	-	-	-	-
	640	-	-	-	-	-	-	-	-	-	-	-	-	-	-	-	-	-	-	-
	641	-	-	-	-	-	-	-	-	-	-	-	-	-	-	-	-	-	-	-
	642	-	-	-	-	-	-	-	-	-	-	-	-	-	-	-	-	-	-	-
	643	-	-	-	-	-	-	-	-	-	-	-	-	-	-	-	-	-	-	-
	644	-	-	-	-	-	-	-	-	-	-	-	-	-	-	-	-	-	-	-
	645	-	-	-	-	-	-	-	-	-	-	-	-	-	-	-	-	-	-	-
	646	-	-	-	-	-	-	-	-	-	-	-	-	-	-	-	-	-	-	-
	647	-	-	-	-	-	-	-	-	-	-	-	-	-	-	-	-	-	-	-
	648	-	-	-	-	-	-	-	-	-	-	-	-	-	-	-	-	-	-	-
	649	-	-	-	-	-	-	-	-	-	-	-	-	-	-	-	-	-	-	-
	650	-	-	-	-	-	-	-	-	-	-	-	-	-	-	-	-	-	-	-
	651	-	-	-	-	-	-	-	-	-	-	-	-	-	-	-	-	-	-	-
	652	-	-	-	-	-	-	-	-	-	-	-	-	-	-	-	-	-	-	-
	653	-	-	-	-	-	-	-	-	-	-	-	-	-	-	-	-	-	-	-
	654	-	-	-	-	-	-	-	-	-	-	-	-	-	-	-	-	-	-	-
	655	-	-	-	-	-	-	-	-	-	-	-	-	-	-	-	-	-	-	-
	656	-	-	-	-	-	-	-	-	-	-	-	-	-	-	-	-	-	-	-
	657	-	-	-	-	-	-	-	-	-	-	-	-	-	-	-	-	-	-	-
	658	-	-	-	-	-	-	-	-	-	-	-	-	-	-	-	-	-	-	-
	659	-	-	-	-	-	-	-	-	-	-	-	-	-	-	-	-	-	-	-
	660	-	-	-	-	-	-	-	-	-	-	-	-	-	-	-	-	-	-	-
	661	-	-	-	-	-	-	-	-	-	-	-	-	-	-	-	-	-	-	-
	662	-	-	-	-	-	-	-	-	-	-	-	-	-	-	-	-	-	-	-
	663	-	-	-	-	-	-	-	-	-	-	-	-	-	-	-	-	-	-	-
	664	-	-	-	-	-	-	-	-	-	-	-	-	-	-	-	-	-	-	-
	665	-	-	-	-	-	-	-	-	-	-	-	-	-	-	-	-	-	-	-
	666	-	-	-	-	-	-	-	-	-	-	-	-	-	-	-	-	-	-	-
	667	-	-	-	-	-	-	-	-	-	-	-	-	-	-	-	-	-	-	-
	668	-	-	-	-	-	-	-	-	-	-	-	-	-	-	-	-	-	-	-
	669	-	-	-	-	-	-	-	-	-	-	-	-	-	-	-	-	-	-	-
	670	-	-	-	-	-	-	-	-	-	-	-	-	-	-	-	-	-	-	-
	671	-	-	-	-	-	-	-	-	-	-	-	-	-	-	-	-	-	-	-
	672	-	-	-	-	-	-	-	-	-	-	-	-	-	-	-	-	-	-	-
	673	-	-	-	-	-	-	-	-	-	-	-	-	-	-	-	-	-	-	-
	674	-	-	-	-	-	-	-	-	-	-	-	-	-	-	-	-	-	-	-
	675	-	-	-	-	-	-	-	-	-	-	-	-	-	-	-	-	-	-	-
	676	-	-	-	-	-	-	-	-	-	-	-	-	-	-	-	-	-	-	-
	677	-	-	-	-	-	-	-	-	-	-	-	-	-	-	-	-	-	-	-
	678	-	-	-	-	-	-	-	-	-	-	-	-	-	-	-	-	-	-	-
	679	-	-	-	-	-	-	-	-	-	-	-	-	-	-	-	-	-	-	-
	680	-	-	-	-	-	-	-	-	-	-	-	-	-	-	-	-	-	-	-
	681	-	-	-	-	-	-	-	-	-	-	-	-	-	-	-	-	-	-	-
	682	-	-	-	-	-	-	-	-	-	-	-	-	-	-	-	-	-	-	-
	683	-	-	-	-	-	-	-	-	-	-	-	-	-	-	-	-	-	-	-
	684	-	-	-	-	-	-	-	-	-	-	-	-	-	-	-	-	-	-	-
	685	-	-	-	-	-	-	-	-	-	-	-	-	-	-	-	-	-	-	-
	686	-	-	-	-	-	-	-	-	-	-	-	-	-	-	-	-	-	-	-
	687	-	-	-	-	-	-	-	-	-	-	-	-	-	-	-	-	-	-	-
	688	-	-	-	-	-	-	-	-	-	-	-	-	-	-	-	-	-	-	-
	689	-	-	-	-	-	-	-	-	-	-	-	-	-	-	-	-	-	-	-
	690	-	-	-	-	-	-	-	-	-	-	-	-	-	-	-	-	-	-	-
	691	-	-	-	-	-	-	-	-	-	-	-	-	-	-	-	-	-	-	-
	692	-	-	-	-	-	-	-	-	-	-	-	-	-	-	-	-	-	-	-
	693	-	-	-	-	-	-	-	-	-	-	-	-	-	-	-	-	-	-	-
	694	-	-	-	-	-	-	-	-	-	-	-	-	-	-	-	-	-	-	-
	695	-	-	-	-	-	-	-	-	-	-	-	-	-	-	-	-	-	-	-
	696	-	-	-	-	-	-	-	-	-	-	-	-	-	-	-	-	-	-	-
	697	-	-	-	-	-	-	-	-	-	-	-	-	-	-	-	-	-	-	-
	698	-	-	-	-	-	-	-	-	-	-	-	-	-	-	-	-	-	-	-
	699	-	-	-	-	-	-	-	-	-	-	-	-	-	-	-	-	-	-	-
	700	-	-	-	-	-	-	-	-	-	-	-	-	-	-	-	-	-	-	-
	701	-	-	-	-	-	-	-	-	-	-	-	-	-	-	-	-	-	-	-
	702	-	-	-	-	-	-	-	-	-	-	-	-	-	-	-	-	-	-	-
	703	-	-	-	-	-	-	-	-	-	-	-	-	-	-	-	-	-	-	-
	704	-	-	-	-	-	-	-	-	-	-	-	-	-	-	-	-	-	-	-
	705	-	-	-	-	-	-	-	-	-	-	-	-	-	-	-	-	-	-	-
	706	-	-	-	-	-	-	-	-	-	-	-	-	-	-	-	-	-	-	-
	707	-	-	-	-	-	-	-	-	-	-	-	-	-	-	-	-	-	-	-
	708	-	-	-	-	-	-	-	-	-	-	-	-	-	-	-	-	-	-	-
	709	-	-	-	-	-	-	-	-	-	-	-	-	-	-	-	-	-	-	-
	710	-	-	-	-	-	-	-	-	-	-	-	-	-	-	-	-	-	-	-
	711	-	-	-	-	-	-	-	-	-	-	-	-	-	-	-	-	-	-	-
	712	-	-	-	-	-	-	-	-	-	-	-	-	-	-	-	-	-	-	-
	713	-	-	-	-	-	-	-	-	-	-	-	-	-	-	-	-	-	-	-
	714	-	-	-	-	-	-	-	-	-	-	-	-	-	-	-	-	-	-	-
	715	-	-	-	-	-	-	-	-	-	-	-	-	-	-	-	-	-	-	-
	716	-	-	-	-	-	-	-	-	-	-	-	-	-	-	-	-	-	-	-
	717	-	-	-	-	-	-	-	-	-	-	-	-	-	-	-	-	-	-	-
	718	-	-	-	-	-	-	-	-	-	-	-	-	-	-	-	-	-	-	-
	719	-	-	-	-	-	-	-	-	-	-	-	-	-	-	-	-	-	-	-
	720	-	-	-	-	-	-	-	-	-	-	-	-	-	-	-	-	-	-	-
	721	-	-	-	-	-	-	-	-	-	-	-	-	-	-	-	-	-	-	-
	722	-	-	-	-	-	-	-	-	-	-	-	-	-	-	-	-	-	-	-
	723	-	-	-	-	-	-	-	-	-	-	-	-	-	-	-	-	-	-	-
	724	-	-	-	-	-	-	-	-	-	-	-	-	-	-	-	-	-	-	-
	725	-	-	-	-	-	-	-	-	-	-	-	-	-	-	-	-	-	-	-
	726	-	-	-	-	-	-	-	-	-	-	-	-	-	-	-	-	-	-	-
	727	-	-	-	-	-	-	-	-	-	-	-	-	-	-	-	-	-	-	-
	728	-	-	-	-	-	-	-	-	-	-	-	-	-	-	-	-	-	-	-
	729	-	-	-	-	-	-	-	-	-	-	-	-	-	-	-	-	-	-	-
	730	-	-	-	-	-	-	-	-	-	-	-	-	-	-	-	-	-	-	-
	731	-	-	-	-	-	-	-	-	-	-	-	-	-	-	-	-	-	-	-
	732	-	-	-	-	-	-	-	-	-	-	-	-	-	-	-	-	-	-	-
	733	-	-	-	-	-	-	-	-	-	-	-	-	-	-	-	-	-	-	-
	734	-	-	-	-	-	-	-	-	-	-	-	-	-	-	-	-	-	-	-
	735	-	-	-	-	-	-	-	-	-	-	-	-	-	-	-	-	-	-	-
	736	-	-	-	-	-	-	-	-	-	-	-	-	-	-	-	-	-	-	-
	737	-	-	-	-	-	-	-	-	-	-	-	-	-	-	-	-	-	-	-
	738	-	-	-	-	-	-	-	-	-	-	-	-	-	-	-	-	-	-	-
	739	-	-	-	-	-	-	-	-	-	-	-	-	-	-	-	-	-	-	-
	740	-	-	-	-	-	-	-	-	-	-	-	-	-	-	-	-	-	-	-
	741	-	-	-	-	-	-	-	-	-	-	-	-	-	-	-	-	-	-	-
	742	-	-	-	-	-	-	-	-	-	-	-	-	-	-	-	-	-	-	-
	743	-	-	-	-	-	-	-	-	-	-	-	-	-	-	-	-	-	-	-
	744	-	-	-	-	-	-	-	-	-	-	-	-	-	-	-	-	-	-	-
	745	-	-	-	-	-	-	-	-	-	-	-	-	-	-	-	-	-	-	-
	746	-	-	-	-	-	-	-	-	-	-	-	-	-	-	-	-	-	-	-
	747	-	-	-	-	-	-	-	-	-	-	-	-	-	-	-	-	-	-	-
	748	-	-	-	-	-	-	-	-	-	-	-	-	-	-	-	-	-	-	-
	749	-	-	-	-	-	-	-	-	-	-	-	-	-	-	-	-	-	-	-
	750	-	-	-	-	-	-	-	-	-	-	-	-	-	-	-	-	-	-	-
	751	-	-	-	-	-	-	-	-	-	-	-	-	-	-	-	-	-	-	-
	752	-	-	-	-	-	-	-	-	-	-	-	-	-	-	-	-	-	-	-
	753	-	-	-	-	-	-	-	-	-	-	-	-	-	-	-	-	-	-	-
	754	-	-	-	-	-	-	-	-	-	-	-	-	-	-	-	-	-	-	-
	755	-	-	-	-	-	-	-	-	-	-	-	-	-	-	-	-	-	-	-
	756	-	-	-	-	-	-	-	-	-	-	-	-	-	-	-	-	-	-	-
	757	-	-	-	-	-	-	-	-	-	-	-	-	-	-	-	-	-	-	-
	758	-	-	-	-	-	-	-	-	-	-	-	-	-	-	-	-	-	-	-
	759	-	-	-	-	-	-	-	-	-	-	-	-	-	-	-	-	-	-	-
	760	-	-	-	-	-	-	-	-	-	-	-	-	-	-	-	-	-	-	-
	761	-	-	-	-	-	-	-	-	-	-	-	-	-	-	-	-	-	-	-
	762	-	-	-	-	-	-	-	-	-	-	-	-	-	-	-	-	-	-	-
	763	-	-	-	-	-	-	-	-	-	-	-	-	-	-	-	-	-	-	-
	764	-	-	-	-	-	-	-	-	-	-	-	-	-	-	-	-	-	-	-
	765	-	-	-	-	-	-	-	-	-	-	-	-	-	-	-	-	-	-	-
	766	-	-	-	-	-	-	-	-	-	-	-	-	-	-	-	-	-	-	-
	767	-	-	-	-	-	-	-	-	-	-	-	-	-	-	-	-	-	-	-
	768	-	-	-	-	-	-	-	-	-	-	-	-	-	-	-	-	-	-	-
	769	-	-	-	-	-	-	-	-	-	-	-	-	-	-	-	-	-	-	-
	770	-	-	-	-	-	-	-	-	-	-	-	-	-	-	-	-	-	-	-
	771	-	-	-	-	-	-	-	-	-	-	-	-	-	-	-	-	-	-	-
	772	-	-	-	-	-	-	-	-	-	-	-	-	-	-	-	-	-	-	-
	773	-	-	-	-	-	-	-	-	-	-	-	-	-	-	-	-	-	-	-
	774	-	-	-	-	-	-	-	-	-	-	-	-	-	-	-	-	-	-	-
	775	-	-	-	-	-	-	-	-	-	-	-	-	-	-	-	-	-	-	-
	776	-	-	-	-	-	-	-	-	-	-	-	-	-	-	-	-	-	-	-
	777	-	-	-	-	-	-	-	-	-	-	-	-	-	-	-	-	-	-	-
	778	-	-	-	-	-	-	-	-	-	-	-	-	-	-	-	-	-	-	-
	779	-	-	-	-	-	-	-	-	-	-	-	-	-	-	-	-	-	-	-
	780	-	-	-	-	-	-	-	-	-	-	-	-	-	-	-	-	-	-	-
	781	-	-	-	-	-	-	-	-	-	-	-	-	-	-	-	-	-	-	-
	782	-	-	-	-	-	-	-	-	-	-	-	-	-	-	-	-	-	-	-
	783	-	-	-	-	-	-	-	-	-	-	-	-	-	-	-	-	-	-	-
	784	-	-	-	-	-	-	-	-	-	-	-	-	-	-	-	-	-	-	-
	785	-	-	-	-	-	-	-	-	-	-	-	-	-	-	-	-	-	-	-
	786	-	-	-	-	-	-	-	-	-	-	-	-	-	-	-	-	-	-	-
	787	-	-	-	-	-	-	-	-	-	-	-	-	-	-	-	-	-	-	-
	788	-	-	-	-	-	-	-	-	-	-	-	-	-	-	-	-	-	-	-
	789	-	-	-	-	-	-	-	-	-	-	-	-	-	-	-	-	-	-	-
	790	-	-	-	-	-	-	-	-	-	-	-	-	-	-	-	-	-	-	-
	791	-	-	-	-	-	-	-	-	-	-	-	-	-	-	-	-	-	-	-
	792	-	-	-	-	-	-	-	-	-	-	-	-	-	-	-	-	-	-	-
	793	-	-	-	-	-	-	-	-	-	-	-	-	-	-	-	-	-	-	-
	794	-	-	-	-	-	-	-	-	-	-	-	-	-	-	-	-	-	-	-
	795	-	-	-	-	-	-	-	-	-	-	-	-	-	-	-	-	-	-	-
	796	-	-	-	-	-	-	-	-	-	-	-	-	-	-	-	-	-	-	-
	797	-	-	-	-	-	-	-	-	-	-	-	-	-	-	-	-	-	-	-
	798	-	-	-	-	-	-	-	-	-	-	-	-	-	-	-	-	-	-	-
	799	-	-	-	-	-	-	-	-	-	-	-	-	-	-	-	-	-	-	-
	800	-	-	-	-	-	-	-	-	-	-	-	-	-	-	-	-	-	-	-
	801	-	-	-	-	-	-	-	-	-	-	-	-	-	-	-	-	-	-	-
	802	-	-	-	-	-	-	-	-	-	-	-	-	-	-	-	-	-	-	-
	803	-	-	-	-	-	-	-	-	-	-	-	-	-	-	-	-	-	-	-
	804	-	-	-	-	-	-	-	-	-	-	-	-	-	-	-	-	-	-	-
	805	-	-	-	-	-	-	-	-	-	-	-	-	-	-	-	-	-	-	-
	806	-	-	-	-	-	-	-	-	-	-	-	-	-	-	-	-	-	-	-
	807	-	-	-	-	-	-	-	-	-	-	-	-	-	-	-	-	-	-	-
	808	-	-	-	-	-	-	-	-	-	-	-	-	-	-	-	-	-	-	-
	809	-	-	-	-	-	-	-	-	-	-	-	-	-	-	-	-	-	-	-
	810	-	-	-	-	-	-	-	-	-	-	-	-	-	-	-	-	-	-	-
	811	-	-	-	-	-	-	-	-	-	-	-	-	-	-	-	-	-	-	-
	812	-	-	-	-	-	-	-	-	-	-	-	-	-	-	-	-	-	-	-
	813	-	-	-	-	-	-	-	-	-	-	-	-	-	-	-	-	-	-	-
	814	-	-	-	-	-	-	-	-	-	-	-	-	-	-	-	-	-	-	-
	815	-	-	-	-	-	-	-	-	-	-	-	-	-	-	-	-	-	-	-
	816	-	-	-	-	-	-	-	-	-	-	-	-	-	-	-	-	-	-	-
	817	-	-	-	-	-	-	-	-	-	-	-	-	-	-	-	-	-	-	-
	818	-	-	-	-	-	-	-	-	-	-	-	-	-	-	-	-	-	-	-
	819	-	-	-	-	-	-	-	-	-	-	-	-	-	-	-	-	-	-	-
	820	-	-	-	-	-	-	-	-	-	-	-	-	-	-	-	-	-	-	-
	821	-	-	-	-	-	-	-	-	-	-	-	-	-	-	-	-	-	-	-
	822	-	-	-	-	-	-	-	-	-	-	-	-	-	-	-	-	-	-	-
	823	-	-	-	-	-	-	-	-	-	-	-	-	-	-	-	-	-	-	-
	824	-	-	-	-	-	-	-	-	-	-	-	-	-	-	-	-	-	-	-
	825	-	-	-	-	-	-	-	-	-	-	-	-	-	-	-	-	-	-	-
	826	-	-	-	-	-	-	-	-	-	-	-	-	-	-	-	-	-	-	-
	827	-	-	-	-	-	-	-	-	-	-	-	-	-	-	-	-	-	-	-
	828	-	-	-	-	-	-	-	-	-	-	-	-	-	-	-	-	-	-	-
	829	-	-	-	-	-	-	-	-	-	-	-	-	-	-	-	-	-	-	-
	830	-	-	-	-	-	-	-	-	-	-	-	-	-	-	-	-	-	-	-
	831	-	-	-	-	-	-	-	-	-	-	-	-	-	-	-	-	-	-	-
	832	-	-	-	-	-	-	-	-	-	-	-	-	-	-	-	-	-	-	-
	833	-	-	-	-	-	-	-	-	-	-	-	-	-	-	-	-	-	-	-
	834	-	-	-	-	-	-	-	-	-	-	-	-	-	-	-	-	-	-	-
	835	-	-	-	-	-	-	-	-	-	-	-	-	-	-	-	-	-	-	-
	836	-	-	-	-	-	-	-	-	-	-	-	-	-	-	-	-	-	-	-
	837	-	-	-	-	-	-	-	-	-	-	-	-	-	-	-	-	-	-	-
	838	-	-	-	-	-	-	-	-	-	-	-	-	-	-	-	-	-	-	-
	839	-	-	-	-	-	-	-	-	-	-	-	-	-	-	-	-	-	-	-
	840	-	-	-	-	-	-	-	-	-	-	-	-	-	-	-	-	-	-	-
	841	-	-	-	-	-	-	-	-	-	-	-	-	-	-	-	-	-	-	-
	842	-	-	-	-	-	-	-	-	-	-	-	-	-	-	-	-	-	-	-
	843	-	-	-	-	-	-	-	-	-	-	-	-	-	-	-	-	-	-	-
	844	-	-	-	-	-	-	-	-	-	-	-	-	-	-	-	-	-	-	-
	845	-	-	-	-	-	-	-	-	-	-	-	-	-	-	-	-	-	-	-
	846	-	-	-	-	-	-	-	-	-	-	-	-	-	-	-	-	-	-	-
	847	-	-	-	-	-	-	-	-	-	-	-	-	-	-	-	-	-	-	-
	848	-	-	-	-	-	-	-	-	-	-	-	-	-	-	-	-	-	-	-
	849	-	-	-	-	-	-	-	-	-	-	-	-	-	-	-	-	-	-	-
	850	-	-	-	-	-	-	-	-	-	-	-	-	-	-	-	-	-	-	-
	851	-	-	-	-	-	-	-	-	-	-	-	-	-	-	-	-	-	-	-
	852	-	-	-	-	-	-	-	-	-	-	-	-	-	-	-	-	-	-	-
	853	-	-	-	-	-	-	-	-	-	-	-	-	-	-	-	-	-	-	-
	854	-	-	-	-	-	-	-	-	-	-	-	-	-	-	-	-	-	-	-
	855	-	-	-	-	-	-	-	-	-	-	-	-	-	-	-	-	-	-	-
	856	-	-	-	-	-	-	-	-	-	-	-	-	-	-	-	-	-	-	-
	857	-	-	-	-	-	-	-	-	-	-	-	-	-	-	-	-	-	-	-
	858	-	-	-	-	-	-	-	-	-	-	-	-	-	-	-	-	-	-	-
	859	-	-	-	-	-	-	-	-	-	-	-	-	-	-	-	-	-	-	-
	860	-	-	-	-	-	-	-	-	-	-	-	-	-	-	-	-	-	-	-
	861	-	-	-	-	-	-	-	-	-	-	-	-	-	-	-	-	-	-	-
	862	-	-	-	-	-	-	-	-	-	-	-	-	-	-	-	-	-	-	-
	863	-	-	-	-	-	-	-	-	-	-	-	-	-	-	-	-	-	-	-
	864	-	-	-	-	-	-	-	-	-	-	-	-	-	-	-	-	-	-	-
	865	-	-	-	-	-	-	-	-	-	-	-	-	-	-	-	-	-	-	-
	866	-	-	-	-	-	-	-	-	-	-	-	-	-	-	-	-	-	-	-
	867	-	-	-	-	-	-	-	-	-	-	-	-	-	-	-	-	-	-	-
	868	-	-	-	-	-	-	-	-	-	-	-	-	-	-	-	-	-	-	-
	869	-	-	-	-	-	-	-	-	-	-	-	-	-	-	-	-	-	-	-
	870	-	-	-	-	-	-	-	-	-	-	-	-	-	-	-	-	-	-	-
	871	-	-	-	-	-	-	-	-	-	-	-	-	-	-	-	-	-	-	-
	872	-	-	-	-	-	-	-	-	-	-	-	-	-	-	-	-	-	-	-
	873	-	-	-	-	-	-	-	-	-	-	-	-	-	-	-	-	-	-	-
	874	-	-	-	-	-	-	-	-	-	-	-	-	-	-	-	-	-	-	-
	875	-	-	-	-	-	-	-	-	-	-	-	-	-	-	-	-	-	-	-
	876	-	-	-	-	-	-	-	-	-	-	-	-	-	-	-	-	-	-	-
	877	-	-	-	-	-	-	-	-	-	-	-	-	-	-	-	-	-	-	-
	878	-	-	-	-	-	-	-	-	-	-	-	-	-	-	-	-	-	-	-
	879	-	-	-	-	-	-	-	-	-	-	-	-	-	-	-	-	-	-	-
	880	-	-	-	-	-	-	-	-	-	-	-	-	-	-	-	-	-	-	-
	881	-	-	-	-	-	-	-	-	-	-	-	-	-	-	-	-	-	-	-
	882	-	-	-	-	-	-	-	-	-	-	-	-	-	-	-	-	-	-	-
	883	-	-	-	-	-	-	-	-	-	-	-	-	-	-	-	-	-	-	-
	884	-	-	-	-	-	-	-	-	-	-	-	-	-	-	-	-	-	-	-
	885	-	-	-	-	-	-	-	-	-	-	-	-	-	-	-	-	-	-	-
	886	-	-	-	-	-	-	-	-	-	-	-	-	-	-	-	-	-	-	-
	887	-	-	-	-	-	-	-	-	-	-	-	-	-	-	-	-	-	-	-
	888	-	-	-	-	-	-	-	-	-	-	-	-	-	-	-	-	-	-	-
	889	-	-	-	-	-	-	-	-	-	-	-	-	-	-	-	-	-	-	-
	890	-	-	-	-	-	-	-	-	-	-	-	-	-	-	-	-	-	-	-
	891	-	-	-	-	-	-	-	-	-	-	-	-	-	-	-	-	-	-	-
	892	-	-	-	-	-	-	-	-	-	-	-	-	-	-	-	-	-	-	-
	893	-	-	-	-	-	-	-	-	-	-	-	-	-	-	-	-	-	-	-
	894	-	-	-	-	-	-	-	-	-	-	-	-	-	-	-	-	-	-	-
	895	-	-	-	-	-	-	-	-	-	-	-	-	-	-	-	-	-	-	-
	896	-	-	-	-	-	-	-	-	-	-	-	-	-	-	-	-	-	-	-
	897	-	-	-	-	-	-	-	-	-	-	-	-	-	-	-	-	-	-	-
	898	-	-	-	-	-	-	-	-	-	-	-	-	-	-	-	-	-	-	-
	899	-	-	-	-	-	-	-	-	-	-	-	-	-	-	-	-	-	-	-
	900	-	-	-	-	-	-	-	-	-	-	-	-	-	-	-	-	-	-	-
	901	-	-	-	-	-	-	-	-	-	-	-	-	-	-	-	-	-	-	-
	902	-	-	-	-	-	-	-	-	-	-	-	-	-	-	-	-	-	-	-
	903	-	-	-	-	-	-	-	-	-	-	-	-	-	-	-	-	-	-	-
	904	-	-	-	-	-	-	-	-	-	-	-	-	-	-	-	-	-	-	-
	905	-	-	-	-	-	-	-	-	-	-	-	-	-	-	-	-	-	-	-
	906	-	-	-	-	-	-	-	-	-	-	-	-	-	-	-	-	-	-	-
	907	-	-	-	-	-	-	-	-	-	-	-	-	-	-	-	-	-	-	-
	908	-	-	-	-	-	-	-	-	-	-	-	-	-	-	-	-	-	-	-
	909	-	-	-	-	-	-	-	-	-	-	-	-	-	-	-	-	-	-	-
	910	-	-	-	-	-	-	-	-	-	-	-	-	-	-	-	-	-	-	-
	911	-	-	-	-	-	-	-	-	-	-	-	-	-	-	-	-	-	-	-
	912	-	-	-	-	-	-	-	-	-	-	-	-	-	-	-	-	-	-	-
	913	-	-	-	-	-	-	-	-	-	-	-	-	-	-	-	-	-	-	-
	914	-	-	-	-	-	-	-	-	-	-	-	-	-	-	-	-	-	-	-
	915	-	-	-	-	-	-	-	-	-	-	-	-	-	-	-	-	-	-	-
	916	-	-	-	-	-	-	-	-	-	-	-	-	-	-	-	-	-	-	-
	917	-	-	-	-	-	-	-	-	-	-	-	-	-	-	-	-	-	-	-
	918	-	-	-	-	-	-	-	-	-	-	-	-	-	-	-	-	-	-	-
	919	-	-	-	-	-	-	-	-	-	-	-	-	-	-	-	-	-	-	-
	920	-	-	-	-	-	-	-	-	-	-	-	-	-	-	-	-	-	-	-
	921	-	-	-	-	-	-	-	-	-	-	-	-	-	-	-	-	-	-	-
	922	-	-	-	-	-	-	-	-	-	-	-	-	-	-	-	-	-	-	-
	923	-	-	-	-	-	-	-	-	-	-	-	-	-	-	-	-	-	-	-
	924	-	-	-	-	-	-	-	-	-	-	-	-	-	-	-	-	-	-	-
	925	-	-	-	-	-	-	-	-	-	-	-	-	-	-	-	-	-	-	-
	926	-	-	-	-	-	-	-	-	-	-	-	-	-	-	-	-	-	-	-
	927	-	-	-	-	-	-	-	-	-	-	-	-	-	-	-	-	-	-	-
	928	-	-	-	-	-	-	-	-	-	-	-	-	-	-	-	-	-	-	-
	929	-	-	-	-	-	-	-	-	-	-	-	-	-	-	-	-	-	-	-
	930	-	-	-	-	-	-	-	-	-	-	-	-	-	-	-	-	-	-	-
	931	-	-	-	-	-	-	-	-	-	-	-	-	-	-	-	-	-	-	-
	932	-	-	-	-	-	-	-	-	-	-	-	-	-	-	-	-	-	-	-
	933	-	-	-	-	-	-	-	-	-	-	-	-	-	-	-	-	-	-	-
	934	-	-	-	-	-	-	-	-	-	-	-	-	-	-	-	-	-	-	-
	935	-	-	-	-	-	-	-	-	-	-	-	-	-	-	-	-	-	-	-
	936	-	-	-	-	-	-	-	-	-	-	-	-	-	-	-	-	-	-	-
	937	-	-	-	-	-	-	-	-	-	-	-	-	-	-	-	-	-	-	-
	938	-	-	-	-	-	-	-	-	-	-	-	-	-	-	-	-	-	-	-
	939	-	-	-	-	-	-	-	-	-	-	-	-	-	-	-	-	-	-	-
	940	-	-	-	-	-	-	-	-	-	-	-	-	-	-	-	-	-	-	-
	941	-	-	-	-	-	-	-	-	-	-	-	-	-	-	-	-	-	-	-
	942	-	-	-	-	-	-	-	-	-	-	-	-	-	-	-	-	-	-	-
	943	-	-	-	-	-	-	-	-	-	-	-	-	-	-	-	-	-	-	-
	944	-	-	-	-	-	-	-	-	-	-	-	-	-	-	-	-	-	-	-
	945	-	-	-	-	-	-	-	-	-	-	-	-	-	-	-	-	-	-	-
	946	-	-	-	-	-	-	-	-	-	-	-	-	-	-	-	-	-	-	-
	947	-	-	-	-	-	-	-	-	-	-	-	-	-	-	-	-	-	-	-
	948	-	-	-	-	-	-	-	-	-	-	-	-	-	-	-	-	-	-	-
	949	-	-	-	-	-	-	-	-	-	-	-	-	-	-	-	-	-	-	-
	950	-	-	-	-	-	-	-	-	-	-	-	-	-	-	-	-	-	-	-
	951	-	-	-	-	-	-	-	-	-	-	-	-	-	-	-	-	-	-	-
	952	-	-	-	-	-	-	-	-	-	-	-	-	-	-	-	-	-	-	-
	953	-	-	-	-	-	-	-	-	-	-	-	-	-	-	-	-	-	-	-
	954	-	-	-	-	-	-	-	-	-	-	-	-	-	-	-	-	-	-	-
	955	-	-	-	-	-	-	-	-	-	-	-	-	-	-	-	-	-	-	-
	956	-	-	-	-	-	-	-	-	-	-	-	-	-	-	-	-	-	-	-
	957	-	-	-	-	-	-	-	-	-	-	-	-	-	-	-	-	-	-	-
	958	-	-	-	-	-	-	-	-	-	-	-	-	-	-	-	-	-	-	-
	959	-	-	-	-	-	-	-	-	-	-	-	-	-	-	-	-	-	-	-
	960	-	-	-	-	-	-	-	-	-	-	-	-	-	-	-	-	-	-	-
	961	-	-	-	-	-	-	-	-	-	-	-	-	-	-	-	-	-	-	-
	962	-	-	-	-	-	-	-	-	-	-	-	-	-	-	-	-	-	-	-
	963	-	-	-	-	-	-	-	-	-	-	-	-	-	-	-	-	-	-	-
	964	-	-	-	-	-	-	-	-	-	-	-	-	-	-	-	-	-	-	-
	965	-	-	-	-	-	-	-	-	-	-	-	-	-	-	-	-	-	-	-
	966	-	-	-	-	-	-	-	-	-	-	-	-	-	-	-	-	-	-	-
	967	-	-	-	-	-	-	-	-	-	-	-	-	-	-	-	-	-	-	-
	968	-	-	-	-	-	-	-	-	-	-	-	-	-	-	-	-	-	-	-
	969	-	-	-	-	-	-	-	-	-	-	-	-	-	-	-	-	-	-	-
	970	-	-	-	-	-	-	-	-	-	-	-	-	-	-	-	-	-	-	-
	971	-	-	-	-	-	-	-	-	-	-	-	-	-	-	-	-	-	-	-
	972	-	-	-	-	-	-	-	-	-	-	-	-	-	-	-	-	-	-	-
	973	-	-	-	-	-	-	-	-	-	-	-	-	-	-	-	-	-	-	-
	974	-	-	-	-	-	-	-	-	-	-	-	-	-	-	-	-	-	-	-
	975	-	-	-	-	-	-	-	-	-	-	-	-	-	-	-	-	-	-	-
	976	-	-	-	-	-	-	-	-	-	-	-	-	-	-	-	-	-	-	-
	977	-	-	-	-	-	-	-	-	-	-	-	-	-	-	-	-	-	-	-
	978	-	-	-	-	-	-	-	-	-	-	-	-	-	-	-	-	-	-	-
	979	-	-	-	-	-	-	-	-	-	-	-	-	-	-	-	-	-	-	-
	980	-	-	-	-	-	-	-	-	-	-	-	-	-	-	-	-	-	-	-
	981	-	-	-	-	-	-	-	-	-	-	-	-	-	-	-	-	-	-	-
	982	-	-	-	-	-	-	-	-	-	-	-	-	-	-	-	-	-	-	-
	983	-	-	-	-	-	-	-	-	-	-	-	-	-	-	-	-	-	-	-
	984	-	-	-	-	-	-	-	-	-	-	-	-	-	-	-	-	-	-	-
	985	-	-	-	-	-	-	-	-	-	-	-	-	-	-	-	-	-	-	-
	986	-	-	-	-	-	-	-	-	-	-	-	-	-	-	-	-	-	-	-
	987	-	-	-	-	-	-	-	-	-	-	-	-	-	-	-	-	-	-	-
	988	-	-	-	-	-	-	-	-	-	-	-	-	-	-	-	-	-	-	-
	989	-	-	-	-	-	-	-	-	-	-	-	-	-	-	-	-	-	-	-
	990	-	-	-	-	-	-	-	-	-	-	-	-	-	-	-	-	-	-	-
	991	-	-	-	-	-	-	-	-	-	-	-	-	-	-	-	-	-	-	-
	992	-	-	-	-	-	-	-	-	-	-	-	-	-	-	-	-	-	-	-
	993	-	-	-	-	-	-	-	-	-	-	-	-	-	-	-	-	-	-	-
	994	-	-	-	-	-	-	-	-	-	-	-	-	-	-	-	-	-	-	-
	995	-	-	-	-	-	-	-	-	-	-	-	-	-	-	-	-	-	-	-
	996	-	-	-	-	-	-	-	-	-	-	-	-	-	-	-	-	-	-	-
	997	-	-	-	-	-	-	-	-	-	-	-	-	-	-	-	-	-	-	-
	998	-	-	-	-	-	-	-	-	-	-	-	-	-	-	-	-	-	-	-
	999	-	-	-	-	-	-	-	-	-	-	-	-	-	-	-	-	-	-	-
	1000	-	-	-	-	-	-	-	-	-	-	-	-	-	-	-	-	-	-	-
	Thoron and its progeny: Calculation results (in hidden cells)
	Channel	Time	Time	220Th	216Po	212Pb	212Bi	212Po	208Tl	212Po/212Bi	208Tl/212Bi	EEC	Equilibrium coefficient	PAEC	PAEC (216Po)	PAEC (212Pb)	PAEC (212Bi)	PAEC (212Po)	PAEC	PAEC (216Po)	PAEC (212Pb)	PAEC (212Bi)	PAEC (212Po)
		Hours	s	Bq/m3	Bq/m3	Bq/m3	Bq/m3	Bq/m3	Bq/m3	-	-	Bq/m3	-	µJ/m3	µJ/m3	µJ/m3	µJ/m3	µJ/m3	(%)	(%)	(%)	(%)	(%)
	1	0	0	0	0	0	0	0	0	-	-	0	-	0	0	0	0	0	100	-	-	-	-
	2	4.89796	17632.7	47.1846	47.1846	12.8425	9.4169	6.02681	3.32823	0.64	0.353432	12.541	0.265785	0.949118	1.6275e-06	0.887414	0.0616807	3.65828e-12	100	0.000171475	93.4988	6.49874	3.8544e-10
	3	9.79592	35265.3	47.1846	47.1846	22.2259	19.6161	12.5543	7.01456	0.64	0.357592	21.9913	0.46607	1.66432	3.43012e-06	1.53581	0.128485	7.62046e-12	100	0.000206098	92.2786	7.72	4.57873e-10
	4	14.6939	52898	47.1846	47.1846	29.0455	27.1446	17.3725	9.73765	0.64	0.358732	28.8696	0.611843	2.18486	4.76171e-06	2.00704	0.177797	1.05451e-11	100	0.000217941	91.8613	8.13768	4.82645e-10
	5	19.5918	70530.6	47.1846	47.1846	34.0017	32.6201	20.8768	11.7182	0.64	0.359233	33.8688	0.717793	2.5632	5.73021e-06	2.34952	0.213661	1.26722e-11	100	0.000223557	91.6634	8.33572	4.94391e-10
	6	24.4898	88163.3	47.1846	47.1846	37.6037	36.5996	23.4237	13.1577	0.64	0.359503	37.502	0.794794	2.83817	6.43411e-06	2.59842	0.239727	1.42182e-11	100	0.000226699	91.5526	8.44655	5.00964e-10
	7	29.3878	105796	47.1846	47.1846	40.2216	39.4918	25.2747	14.2038	0.64	0.359666	40.1426	0.850756	3.038	6.94568e-06	2.77931	0.258671	1.53418e-11	100	0.000228626	91.4847	8.51451	5.04995e-10
	8	34.2857	123429	47.1846	47.1846	42.1241	41.5937	26.62	14.9641	0.64	0.359769	42.0616	0.891427	3.18324	7.31747e-06	2.91078	0.272439	1.61583e-11	100	0.000229875	91.4407	8.55855	5.07607e-10
	9	39.1837	141061	47.1846	47.1846	43.5068	43.1214	27.5977	15.5167	0.64	0.359838	43.4563	0.920985	3.28879	7.58767e-06	3.00632	0.282445	1.67518e-11	100	0.000230713	91.4112	8.58811	5.0936e-10
	10	44.0816	158694	47.1846	47.1846	44.5117	44.2316	28.3082	15.9183	0.64	0.359885	44.47	0.942467	3.3655	7.78405e-06	3.07576	0.289717	1.71831e-11	100	0.00023129	91.3909	8.60844	5.10566e-10
	11	48.9796	176327	47.1846	47.1846	45.242	45.0384	28.8246	16.2102	0.64	0.359918	45.2066	0.95808	3.42125	7.92677e-06	3.12622	0.295002	1.74965e-11	100	0.000231692	91.3767	8.62263	5.11408e-10
	12	53.8776	193959	47.1846	47.1846	45.7728	45.6249	29.1999	16.4223	0.64	0.359941	45.742	0.969426	3.46177	8.03049e-06	3.1629	0.298843	1.77243e-11	100	0.000231977	91.3667	8.63266	5.12003e-10
	13	58.7755	211592	47.1846	47.1846	46.1586	46.051	29.4727	16.5764	0.64	0.359958	46.1311	0.977672	3.49121	8.10587e-06	3.18956	0.301634	1.78899e-11	100	0.000232179	91.3595	8.63981	5.12426e-10
	14	63.6735	229224	47.1846	47.1846	46.4389	46.3608	29.6709	16.6885	0.64	0.359969	46.4139	0.983666	3.51262	8.16066e-06	3.20893	0.303663	1.80102e-11	100	0.000232324	91.3544	8.64493	5.1273e-10
	15	68.5714	246857	47.1846	47.1846	46.6427	46.5859	29.815	16.7699	0.64	0.359978	46.6194	0.988021	3.52817	8.20047e-06	3.22301	0.305137	1.80977e-11	100	0.000232429	91.3507	8.64861	5.12948e-10
	16	73.4694	264490	47.1846	47.1846	46.7907	46.7495	29.9197	16.8291	0.64	0.359984	46.7688	0.991187	3.53947	8.22941e-06	3.23324	0.306209	1.81612e-11	100	0.000232504	91.3481	8.65126	5.13106e-10
	17	78.3673	282122	47.1846	47.1846	46.8984	46.8684	29.9958	16.8721	0.64	0.359988	46.8773	0.993487	3.54769	8.25044e-06	3.24068	0.306988	1.82074e-11	100	0.000232558	91.3462	8.65318	5.13219e-10
	18	83.2653	299755	47.1846	47.1846	46.9766	46.9548	30.0511	16.9033	0.64	0.359992	46.9562	0.995159	3.55366	8.26573e-06	3.24608	0.307554	1.8241e-11	100	0.000232598	91.3448	8.65457	5.13302e-10
	19	88.1633	317388	47.1846	47.1846	47.0334	47.0176	30.0912	16.926	0.64	0.359994	47.0135	0.996374	3.558	8.27683e-06	3.25001	0.307965	1.82654e-11	100	0.000232626	91.3438	8.65557	5.13361e-10
	20	93.0612	335020	47.1846	47.1846	47.0747	47.0632	30.1205	16.9425	0.64	0.359996	47.0552	0.997257	3.56115	8.28491e-06	3.25286	0.308264	1.82831e-11	100	0.000232647	91.343	8.6563	5.13405e-10
	21	97.9592	352653	47.1846	47.1846	47.1048	47.0964	30.1417	16.9545	0.64	0.359997	47.0855	0.997899	3.56344	8.29077e-06	3.25494	0.308481	1.8296e-11	100	0.000232662	91.3425	8.65683	5.13436e-10
	22	102.857	370286	47.1846	47.1846	47.1266	47.1205	30.1571	16.9633	0.64	0.359998	47.1075	0.998366	3.56511	8.29504e-06	3.25645	0.308639	1.83054e-11	100	0.000232673	91.3421	8.65722	5.13459e-10
	23	107.755	387918	47.1846	47.1846	47.1424	47.138	30.1683	16.9696	0.64	0.359998	47.1235	0.998705	3.56632	8.29814e-06	3.25754	0.308754	1.83122e-11	100	0.000232681	91.3419	8.6575	5.13475e-10
	24	112.653	405551	47.1846	47.1846	47.154	47.1507	30.1765	16.9742	0.64	0.359999	47.1351	0.998951	3.5672	8.30039e-06	3.25834	0.308837	1.83171e-11	100	0.000232686	91.3417	8.6577	5.13488e-10
	25	117.551	423184	47.1846	47.1846	47.1623	47.16	30.1824	16.9776	0.64	0.359999	47.1436	0.99913	3.56784	8.30203e-06	3.25892	0.308898	1.83207e-11	100	0.000232691	91.3415	8.65785	5.13496e-10
	26	122.449	440816	47.1846	47.1846	47.1684	47.1667	30.1867	16.98	0.64	0.359999	47.1497	0.99926	3.5683	8.30322e-06	3.25934	0.308942	1.83233e-11	100	0.000232694	91.3414	8.65795	5.13503e-10
	27	127.347	458449	47.1846	47.1846	47.1728	47.1716	30.1898	16.9818	0.64	0.36	47.1542	0.999355	3.56864	8.30408e-06	3.25964	0.308974	1.83252e-11	100	0.000232696	91.3413	8.65803	5.13507e-10
	28	132.245	476082	47.1846	47.1846	47.1761	47.1752	30.1921	16.983	0.64	0.36	47.1574	0.999424	3.56889	8.30471e-06	3.25987	0.308997	1.83266e-11	100	0.000232697	91.3413	8.65809	5.13511e-10
	29	137.143	493714	47.1846	47.1846	47.1784	47.1777	30.1938	16.984	0.64	0.36	47.1598	0.999474	3.56906	8.30516e-06	3.26003	0.309014	1.83276e-11	100	0.000232699	91.3412	8.65813	5.13513e-10
	30	142.041	511347	47.1846	47.1846	47.1801	47.1796	30.195	16.9847	0.64	0.36	47.1615	0.99951	3.56919	8.3055e-06	3.26014	0.309027	1.83283e-11	100	0.000232699	91.3412	8.65816	5.13515e-10
	31	146.939	528980	47.1846	47.1846	47.1813	47.181	30.1958	16.9851	0.64	0.36	47.1627	0.999536	3.56929	8.30574e-06	3.26023	0.309035	1.83289e-11	100	0.0002327	91.3412	8.65818	5.13516e-10
	32	151.837	546612	47.1846	47.1846	47.1822	47.182	30.1965	16.9855	0.64	0.36	47.1636	0.999555	3.56936	8.30591e-06	3.26029	0.309042	1.83293e-11	100	0.000232701	91.3412	8.6582	5.13517e-10
	33	156.735	564245	47.1846	47.1846	47.1829	47.1827	30.1969	16.9858	0.64	0.36	47.1643	0.999569	3.56941	8.30604e-06	3.26034	0.309047	1.83295e-11	100	0.000232701	91.3411	8.65821	5.13518e-10
	34	161.633	581878	47.1846	47.1846	47.1834	47.1832	30.1973	16.986	0.64	0.36	47.1648	0.99958	3.56944	8.30613e-06	3.26037	0.30905	1.83297e-11	100	0.000232701	91.3411	8.65822	5.13518e-10
	35	166.531	599510	47.1846	47.1846	47.1837	47.1836	30.1975	16.9861	0.64	0.36	47.1651	0.999587	3.56947	8.3062e-06	3.26039	0.309053	1.83299e-11	100	0.000232701	91.3411	8.65822	5.13519e-10
	36	171.429	617143	47.1846	47.1846	47.1839	47.1839	30.1977	16.9862	0.64	0.36	47.1654	0.999592	3.56949	8.30625e-06	3.26041	0.309054	1.833e-11	100	0.000232701	91.3411	8.65823	5.13519e-10
	37	176.327	634776	47.1846	47.1846	47.1841	47.1841	30.1978	16.9863	0.64	0.36	47.1656	0.999596	3.5695	8.30628e-06	3.26042	0.309056	1.83301e-11	100	0.000232701	91.3411	8.65823	5.13519e-10
	38	181.224	652408	47.1846	47.1846	47.1843	47.1842	30.1979	16.9863	0.64	0.36	47.1657	0.999599	3.56951	8.30631e-06	3.26043	0.309057	1.83301e-11	100	0.000232702	91.3411	8.65823	5.13519e-10
	39	186.122	670041	47.1846	47.1846	47.1844	47.1843	30.198	16.9864	0.64	0.36	47.1658	0.999601	3.56952	8.30633e-06	3.26044	0.309057	1.83302e-11	100	0.000232702	91.3411	8.65823	5.13519e-10
	40	191.02	687673	47.1846	47.1846	47.1844	47.1844	30.198	16.9864	0.64	0.36	47.1659	0.999602	3.56952	8.30634e-06	3.26044	0.309058	1.83302e-11	100	0.000232702	91.3411	8.65824	5.13519e-10
	41	195.918	705306	47.1846	47.1846	47.1845	47.1845	30.1981	16.9864	0.64	0.36	47.1659	0.999604	3.56953	8.30635e-06	3.26045	0.309058	1.83302e-11	100	0.000232702	91.3411	8.65824	5.13519e-10
	42	200.816	722939	47.1846	47.1846	47.1845	47.1845	30.1981	16.9864	0.64	0.36	47.1659	0.999604	3.56953	8.30636e-06	3.26045	0.309059	1.83302e-11	100	0.000232702	91.3411	8.65824	5.13519e-10
	43	205.714	740571	47.1846	47.1846	47.1845	47.1845	30.1981	16.9864	0.64	0.36	47.166	0.999605	3.56953	8.30637e-06	3.26045	0.309059	1.83302e-11	100	0.000232702	91.3411	8.65824	5.13519e-10
	44	210.612	758204	47.1846	47.1846	47.1846	47.1846	30.1981	16.9864	0.64	0.36	47.166	0.999605	3.56954	8.30637e-06	3.26045	0.309059	1.83303e-11	100	0.000232702	91.3411	8.65824	5.13519e-10
	45	215.51	775837	47.1846	47.1846	47.1846	47.1846	30.1981	16.9864	0.64	0.36	47.166	0.999606	3.56954	8.30637e-06	3.26045	0.309059	1.83303e-11	100	0.000232702	91.3411	8.65824	5.13519e-10
	46	220.408	793469	47.1846	47.1846	47.1846	47.1846	30.1981	16.9865	0.64	0.36	47.166	0.999606	3.56954	8.30637e-06	3.26045	0.309059	1.83303e-11	100	0.000232702	91.3411	8.65824	5.13519e-10
	47	225.306	811102	47.1846	47.1846	47.1846	47.1846	30.1981	16.9865	0.64	0.36	47.166	0.999606	3.56954	8.30638e-06	3.26046	0.309059	1.83303e-11	100	0.000232702	91.3411	8.65824	5.13519e-10
	48	230.204	828735	47.1846	47.1846	47.1846	47.1846	30.1981	16.9865	0.64	0.36	47.166	0.999606	3.56954	8.30638e-06	3.26046	0.309059	1.83303e-11	100	0.000232702	91.3411	8.65824	5.13519e-10
	49	235.102	846367	47.1846	47.1846	47.1846	47.1846	30.1981	16.9865	0.64	0.36	47.166	0.999606	3.56954	8.30638e-06	3.26046	0.309059	1.83303e-11	100	0.000232702	91.3411	8.65824	5.13519e-10
	50	240	864000	47.1846	47.1846	47.1846	47.1846	30.1981	16.9865	0.64	0.36	47.166	0.999606	3.56954	8.30638e-06	3.26046	0.309059	1.83303e-11	100	0.000232702	91.3411	8.65824	5.13519e-10
	51	-	-	-	-	-	-	-	-	-	-	-	-	-	-	-	-	-	-	-	-	-	-
	52	-	-	-	-	-	-	-	-	-	-	-	-	-	-	-	-	-	-	-	-	-	-
	53	-	-	-	-	-	-	-	-	-	-	-	-	-	-	-	-	-	-	-	-	-	-
	54	-	-	-	-	-	-	-	-	-	-	-	-	-	-	-	-	-	-	-	-	-	-
	55	-	-	-	-	-	-	-	-	-	-	-	-	-	-	-	-	-	-	-	-	-	-
	56	-	-	-	-	-	-	-	-	-	-	-	-	-	-	-	-	-	-	-	-	-	-
	57	-	-	-	-	-	-	-	-	-	-	-	-	-	-	-	-	-	-	-	-	-	-
	58	-	-	-	-	-	-	-	-	-	-	-	-	-	-	-	-	-	-	-	-	-	-
	59	-	-	-	-	-	-	-	-	-	-	-	-	-	-	-	-	-	-	-	-	-	-
	60	-	-	-	-	-	-	-	-	-	-	-	-	-	-	-	-	-	-	-	-	-	-
	61	-	-	-	-	-	-	-	-	-	-	-	-	-	-	-	-	-	-	-	-	-	-
	62	-	-	-	-	-	-	-	-	-	-	-	-	-	-	-	-	-	-	-	-	-	-
	63	-	-	-	-	-	-	-	-	-	-	-	-	-	-	-	-	-	-	-	-	-	-
	64	-	-	-	-	-	-	-	-	-	-	-	-	-	-	-	-	-	-	-	-	-	-
	65	-	-	-	-	-	-	-	-	-	-	-	-	-	-	-	-	-	-	-	-	-	-
	66	-	-	-	-	-	-	-	-	-	-	-	-	-	-	-	-	-	-	-	-	-	-
	67	-	-	-	-	-	-	-	-	-	-	-	-	-	-	-	-	-	-	-	-	-	-
	68	-	-	-	-	-	-	-	-	-	-	-	-	-	-	-	-	-	-	-	-	-	-
	69	-	-	-	-	-	-	-	-	-	-	-	-	-	-	-	-	-	-	-	-	-	-
	70	-	-	-	-	-	-	-	-	-	-	-	-	-	-	-	-	-	-	-	-	-	-
	71	-	-	-	-	-	-	-	-	-	-	-	-	-	-	-	-	-	-	-	-	-	-
	72	-	-	-	-	-	-	-	-	-	-	-	-	-	-	-	-	-	-	-	-	-	-
	73	-	-	-	-	-	-	-	-	-	-	-	-	-	-	-	-	-	-	-	-	-	-
	74	-	-	-	-	-	-	-	-	-	-	-	-	-	-	-	-	-	-	-	-	-	-
	75	-	-	-	-	-	-	-	-	-	-	-	-	-	-	-	-	-	-	-	-	-	-
	76	-	-	-	-	-	-	-	-	-	-	-	-	-	-	-	-	-	-	-	-	-	-
	77	-	-	-	-	-	-	-	-	-	-	-	-	-	-	-	-	-	-	-	-	-	-
	78	-	-	-	-	-	-	-	-	-	-	-	-	-	-	-	-	-	-	-	-	-	-
	79	-	-	-	-	-	-	-	-	-	-	-	-	-	-	-	-	-	-	-	-	-	-
	80	-	-	-	-	-	-	-	-	-	-	-	-	-	-	-	-	-	-	-	-	-	-
	81	-	-	-	-	-	-	-	-	-	-	-	-	-	-	-	-	-	-	-	-	-	-
	82	-	-	-	-	-	-	-	-	-	-	-	-	-	-	-	-	-	-	-	-	-	-
	83	-	-	-	-	-	-	-	-	-	-	-	-	-	-	-	-	-	-	-	-	-	-
	84	-	-	-	-	-	-	-	-	-	-	-	-	-	-	-	-	-	-	-	-	-	-
	85	-	-	-	-	-	-	-	-	-	-	-	-	-	-	-	-	-	-	-	-	-	-
	86	-	-	-	-	-	-	-	-	-	-	-	-	-	-	-	-	-	-	-	-	-	-
	87	-	-	-	-	-	-	-	-	-	-	-	-	-	-	-	-	-	-	-	-	-	-
	88	-	-	-	-	-	-	-	-	-	-	-	-	-	-	-	-	-	-	-	-	-	-
	89	-	-	-	-	-	-	-	-	-	-	-	-	-	-	-	-	-	-	-	-	-	-
	90	-	-	-	-	-	-	-	-	-	-	-	-	-	-	-	-	-	-	-	-	-	-
	91	-	-	-	-	-	-	-	-	-	-	-	-	-	-	-	-	-	-	-	-	-	-
	92	-	-	-	-	-	-	-	-	-	-	-	-	-	-	-	-	-	-	-	-	-	-
	93	-	-	-	-	-	-	-	-	-	-	-	-	-	-	-	-	-	-	-	-	-	-
	94	-	-	-	-	-	-	-	-	-	-	-	-	-	-	-	-	-	-	-	-	-	-
	95	-	-	-	-	-	-	-	-	-	-	-	-	-	-	-	-	-	-	-	-	-	-
	96	-	-	-	-	-	-	-	-	-	-	-	-	-	-	-	-	-	-	-	-	-	-
	97	-	-	-	-	-	-	-	-	-	-	-	-	-	-	-	-	-	-	-	-	-	-
	98	-	-	-	-	-	-	-	-	-	-	-	-	-	-	-	-	-	-	-	-	-	-
	99	-	-	-	-	-	-	-	-	-	-	-	-	-	-	-	-	-	-	-	-	-	-
	100	-	-	-	-	-	-	-	-	-	-	-	-	-	-	-	-	-	-	-	-	-	-
	101	-	-	-	-	-	-	-	-	-	-	-	-	-	-	-	-	-	-	-	-	-	-
	102	-	-	-	-	-	-	-	-	-	-	-	-	-	-	-	-	-	-	-	-	-	-
	103	-	-	-	-	-	-	-	-	-	-	-	-	-	-	-	-	-	-	-	-	-	-
	104	-	-	-	-	-	-	-	-	-	-	-	-	-	-	-	-	-	-	-	-	-	-
	105	-	-	-	-	-	-	-	-	-	-	-	-	-	-	-	-	-	-	-	-	-	-
	106	-	-	-	-	-	-	-	-	-	-	-	-	-	-	-	-	-	-	-	-	-	-
	107	-	-	-	-	-	-	-	-	-	-	-	-	-	-	-	-	-	-	-	-	-	-
	108	-	-	-	-	-	-	-	-	-	-	-	-	-	-	-	-	-	-	-	-	-	-
	109	-	-	-	-	-	-	-	-	-	-	-	-	-	-	-	-	-	-	-	-	-	-
	110	-	-	-	-	-	-	-	-	-	-	-	-	-	-	-	-	-	-	-	-	-	-
	111	-	-	-	-	-	-	-	-	-	-	-	-	-	-	-	-	-	-	-	-	-	-
	112	-	-	-	-	-	-	-	-	-	-	-	-	-	-	-	-	-	-	-	-	-	-
	113	-	-	-	-	-	-	-	-	-	-	-	-	-	-	-	-	-	-	-	-	-	-
	114	-	-	-	-	-	-	-	-	-	-	-	-	-	-	-	-	-	-	-	-	-	-
	115	-	-	-	-	-	-	-	-	-	-	-	-	-	-	-	-	-	-	-	-	-	-
	116	-	-	-	-	-	-	-	-	-	-	-	-	-	-	-	-	-	-	-	-	-	-
	117	-	-	-	-	-	-	-	-	-	-	-	-	-	-	-	-	-	-	-	-	-	-
	118	-	-	-	-	-	-	-	-	-	-	-	-	-	-	-	-	-	-	-	-	-	-
	119	-	-	-	-	-	-	-	-	-	-	-	-	-	-	-	-	-	-	-	-	-	-
	120	-	-	-	-	-	-	-	-	-	-	-	-	-	-	-	-	-	-	-	-	-	-
	121	-	-	-	-	-	-	-	-	-	-	-	-	-	-	-	-	-	-	-	-	-	-
	122	-	-	-	-	-	-	-	-	-	-	-	-	-	-	-	-	-	-	-	-	-	-
	123	-	-	-	-	-	-	-	-	-	-	-	-	-	-	-	-	-	-	-	-	-	-
	124	-	-	-	-	-	-	-	-	-	-	-	-	-	-	-	-	-	-	-	-	-	-
	125	-	-	-	-	-	-	-	-	-	-	-	-	-	-	-	-	-	-	-	-	-	-
	126	-	-	-	-	-	-	-	-	-	-	-	-	-	-	-	-	-	-	-	-	-	-
	127	-	-	-	-	-	-	-	-	-	-	-	-	-	-	-	-	-	-	-	-	-	-
	128	-	-	-	-	-	-	-	-	-	-	-	-	-	-	-	-	-	-	-	-	-	-
	129	-	-	-	-	-	-	-	-	-	-	-	-	-	-	-	-	-	-	-	-	-	-
	130	-	-	-	-	-	-	-	-	-	-	-	-	-	-	-	-	-	-	-	-	-	-
	131	-	-	-	-	-	-	-	-	-	-	-	-	-	-	-	-	-	-	-	-	-	-
	132	-	-	-	-	-	-	-	-	-	-	-	-	-	-	-	-	-	-	-	-	-	-
	133	-	-	-	-	-	-	-	-	-	-	-	-	-	-	-	-	-	-	-	-	-	-
	134	-	-	-	-	-	-	-	-	-	-	-	-	-	-	-	-	-	-	-	-	-	-
	135	-	-	-	-	-	-	-	-	-	-	-	-	-	-	-	-	-	-	-	-	-	-
	136	-	-	-	-	-	-	-	-	-	-	-	-	-	-	-	-	-	-	-	-	-	-
	137	-	-	-	-	-	-	-	-	-	-	-	-	-	-	-	-	-	-	-	-	-	-
	138	-	-	-	-	-	-	-	-	-	-	-	-	-	-	-	-	-	-	-	-	-	-
	139	-	-	-	-	-	-	-	-	-	-	-	-	-	-	-	-	-	-	-	-	-	-
	140	-	-	-	-	-	-	-	-	-	-	-	-	-	-	-	-	-	-	-	-	-	-
	141	-	-	-	-	-	-	-	-	-	-	-	-	-	-	-	-	-	-	-	-	-	-
	142	-	-	-	-	-	-	-	-	-	-	-	-	-	-	-	-	-	-	-	-	-	-
	143	-	-	-	-	-	-	-	-	-	-	-	-	-	-	-	-	-	-	-	-	-	-
	144	-	-	-	-	-	-	-	-	-	-	-	-	-	-	-	-	-	-	-	-	-	-
	145	-	-	-	-	-	-	-	-	-	-	-	-	-	-	-	-	-	-	-	-	-	-
	146	-	-	-	-	-	-	-	-	-	-	-	-	-	-	-	-	-	-	-	-	-	-
	147	-	-	-	-	-	-	-	-	-	-	-	-	-	-	-	-	-	-	-	-	-	-
	148	-	-	-	-	-	-	-	-	-	-	-	-	-	-	-	-	-	-	-	-	-	-
	149	-	-	-	-	-	-	-	-	-	-	-	-	-	-	-	-	-	-	-	-	-	-
	150	-	-	-	-	-	-	-	-	-	-	-	-	-	-	-	-	-	-	-	-	-	-
	151	-	-	-	-	-	-	-	-	-	-	-	-	-	-	-	-	-	-	-	-	-	-
	152	-	-	-	-	-	-	-	-	-	-	-	-	-	-	-	-	-	-	-	-	-	-
	153	-	-	-	-	-	-	-	-	-	-	-	-	-	-	-	-	-	-	-	-	-	-
	154	-	-	-	-	-	-	-	-	-	-	-	-	-	-	-	-	-	-	-	-	-	-
	155	-	-	-	-	-	-	-	-	-	-	-	-	-	-	-	-	-	-	-	-	-	-
	156	-	-	-	-	-	-	-	-	-	-	-	-	-	-	-	-	-	-	-	-	-	-
	157	-	-	-	-	-	-	-	-	-	-	-	-	-	-	-	-	-	-	-	-	-	-
	158	-	-	-	-	-	-	-	-	-	-	-	-	-	-	-	-	-	-	-	-	-	-
	159	-	-	-	-	-	-	-	-	-	-	-	-	-	-	-	-	-	-	-	-	-	-
	160	-	-	-	-	-	-	-	-	-	-	-	-	-	-	-	-	-	-	-	-	-	-
	161	-	-	-	-	-	-	-	-	-	-	-	-	-	-	-	-	-	-	-	-	-	-
	162	-	-	-	-	-	-	-	-	-	-	-	-	-	-	-	-	-	-	-	-	-	-
	163	-	-	-	-	-	-	-	-	-	-	-	-	-	-	-	-	-	-	-	-	-	-
	164	-	-	-	-	-	-	-	-	-	-	-	-	-	-	-	-	-	-	-	-	-	-
	165	-	-	-	-	-	-	-	-	-	-	-	-	-	-	-	-	-	-	-	-	-	-
	166	-	-	-	-	-	-	-	-	-	-	-	-	-	-	-	-	-	-	-	-	-	-
	167	-	-	-	-	-	-	-	-	-	-	-	-	-	-	-	-	-	-	-	-	-	-
	168	-	-	-	-	-	-	-	-	-	-	-	-	-	-	-	-	-	-	-	-	-	-
	169	-	-	-	-	-	-	-	-	-	-	-	-	-	-	-	-	-	-	-	-	-	-
	170	-	-	-	-	-	-	-	-	-	-	-	-	-	-	-	-	-	-	-	-	-	-
	171	-	-	-	-	-	-	-	-	-	-	-	-	-	-	-	-	-	-	-	-	-	-
	172	-	-	-	-	-	-	-	-	-	-	-	-	-	-	-	-	-	-	-	-	-	-
	173	-	-	-	-	-	-	-	-	-	-	-	-	-	-	-	-	-	-	-	-	-	-
	174	-	-	-	-	-	-	-	-	-	-	-	-	-	-	-	-	-	-	-	-	-	-
	175	-	-	-	-	-	-	-	-	-	-	-	-	-	-	-	-	-	-	-	-	-	-
	176	-	-	-	-	-	-	-	-	-	-	-	-	-	-	-	-	-	-	-	-	-	-
	177	-	-	-	-	-	-	-	-	-	-	-	-	-	-	-	-	-	-	-	-	-	-
	178	-	-	-	-	-	-	-	-	-	-	-	-	-	-	-	-	-	-	-	-	-	-
	179	-	-	-	-	-	-	-	-	-	-	-	-	-	-	-	-	-	-	-	-	-	-
	180	-	-	-	-	-	-	-	-	-	-	-	-	-	-	-	-	-	-	-	-	-	-
	181	-	-	-	-	-	-	-	-	-	-	-	-	-	-	-	-	-	-	-	-	-	-
	182	-	-	-	-	-	-	-	-	-	-	-	-	-	-	-	-	-	-	-	-	-	-
	183	-	-	-	-	-	-	-	-	-	-	-	-	-	-	-	-	-	-	-	-	-	-
	184	-	-	-	-	-	-	-	-	-	-	-	-	-	-	-	-	-	-	-	-	-	-
	185	-	-	-	-	-	-	-	-	-	-	-	-	-	-	-	-	-	-	-	-	-	-
	186	-	-	-	-	-	-	-	-	-	-	-	-	-	-	-	-	-	-	-	-	-	-
	187	-	-	-	-	-	-	-	-	-	-	-	-	-	-	-	-	-	-	-	-	-	-
	188	-	-	-	-	-	-	-	-	-	-	-	-	-	-	-	-	-	-	-	-	-	-
	189	-	-	-	-	-	-	-	-	-	-	-	-	-	-	-	-	-	-	-	-	-	-
	190	-	-	-	-	-	-	-	-	-	-	-	-	-	-	-	-	-	-	-	-	-	-
	191	-	-	-	-	-	-	-	-	-	-	-	-	-	-	-	-	-	-	-	-	-	-
	192	-	-	-	-	-	-	-	-	-	-	-	-	-	-	-	-	-	-	-	-	-	-
	193	-	-	-	-	-	-	-	-	-	-	-	-	-	-	-	-	-	-	-	-	-	-
	194	-	-	-	-	-	-	-	-	-	-	-	-	-	-	-	-	-	-	-	-	-	-
	195	-	-	-	-	-	-	-	-	-	-	-	-	-	-	-	-	-	-	-	-	-	-
	196	-	-	-	-	-	-	-	-	-	-	-	-	-	-	-	-	-	-	-	-	-	-
	197	-	-	-	-	-	-	-	-	-	-	-	-	-	-	-	-	-	-	-	-	-	-
	198	-	-	-	-	-	-	-	-	-	-	-	-	-	-	-	-	-	-	-	-	-	-
	199	-	-	-	-	-	-	-	-	-	-	-	-	-	-	-	-	-	-	-	-	-	-
	200	-	-	-	-	-	-	-	-	-	-	-	-	-	-	-	-	-	-	-	-	-	-
	201	-	-	-	-	-	-	-	-	-	-	-	-	-	-	-	-	-	-	-	-	-	-
	202	-	-	-	-	-	-	-	-	-	-	-	-	-	-	-	-	-	-	-	-	-	-
	203	-	-	-	-	-	-	-	-	-	-	-	-	-	-	-	-	-	-	-	-	-	-
	204	-	-	-	-	-	-	-	-	-	-	-	-	-	-	-	-	-	-	-	-	-	-
	205	-	-	-	-	-	-	-	-	-	-	-	-	-	-	-	-	-	-	-	-	-	-
	206	-	-	-	-	-	-	-	-	-	-	-	-	-	-	-	-	-	-	-	-	-	-
	207	-	-	-	-	-	-	-	-	-	-	-	-	-	-	-	-	-	-	-	-	-	-
	208	-	-	-	-	-	-	-	-	-	-	-	-	-	-	-	-	-	-	-	-	-	-
	209	-	-	-	-	-	-	-	-	-	-	-	-	-	-	-	-	-	-	-	-	-	-
	210	-	-	-	-	-	-	-	-	-	-	-	-	-	-	-	-	-	-	-	-	-	-
	211	-	-	-	-	-	-	-	-	-	-	-	-	-	-	-	-	-	-	-	-	-	-
	212	-	-	-	-	-	-	-	-	-	-	-	-	-	-	-	-	-	-	-	-	-	-
	213	-	-	-	-	-	-	-	-	-	-	-	-	-	-	-	-	-	-	-	-	-	-
	214	-	-	-	-	-	-	-	-	-	-	-	-	-	-	-	-	-	-	-	-	-	-
	215	-	-	-	-	-	-	-	-	-	-	-	-	-	-	-	-	-	-	-	-	-	-
	216	-	-	-	-	-	-	-	-	-	-	-	-	-	-	-	-	-	-	-	-	-	-
	217	-	-	-	-	-	-	-	-	-	-	-	-	-	-	-	-	-	-	-	-	-	-
	218	-	-	-	-	-	-	-	-	-	-	-	-	-	-	-	-	-	-	-	-	-	-
	219	-	-	-	-	-	-	-	-	-	-	-	-	-	-	-	-	-	-	-	-	-	-
	220	-	-	-	-	-	-	-	-	-	-	-	-	-	-	-	-	-	-	-	-	-	-
	221	-	-	-	-	-	-	-	-	-	-	-	-	-	-	-	-	-	-	-	-	-	-
	222	-	-	-	-	-	-	-	-	-	-	-	-	-	-	-	-	-	-	-	-	-	-
	223	-	-	-	-	-	-	-	-	-	-	-	-	-	-	-	-	-	-	-	-	-	-
	224	-	-	-	-	-	-	-	-	-	-	-	-	-	-	-	-	-	-	-	-	-	-
	225	-	-	-	-	-	-	-	-	-	-	-	-	-	-	-	-	-	-	-	-	-	-
	226	-	-	-	-	-	-	-	-	-	-	-	-	-	-	-	-	-	-	-	-	-	-
	227	-	-	-	-	-	-	-	-	-	-	-	-	-	-	-	-	-	-	-	-	-	-
	228	-	-	-	-	-	-	-	-	-	-	-	-	-	-	-	-	-	-	-	-	-	-
	229	-	-	-	-	-	-	-	-	-	-	-	-	-	-	-	-	-	-	-	-	-	-
	230	-	-	-	-	-	-	-	-	-	-	-	-	-	-	-	-	-	-	-	-	-	-
	231	-	-	-	-	-	-	-	-	-	-	-	-	-	-	-	-	-	-	-	-	-	-
	232	-	-	-	-	-	-	-	-	-	-	-	-	-	-	-	-	-	-	-	-	-	-
	233	-	-	-	-	-	-	-	-	-	-	-	-	-	-	-	-	-	-	-	-	-	-
	234	-	-	-	-	-	-	-	-	-	-	-	-	-	-	-	-	-	-	-	-	-	-
	235	-	-	-	-	-	-	-	-	-	-	-	-	-	-	-	-	-	-	-	-	-	-
	236	-	-	-	-	-	-	-	-	-	-	-	-	-	-	-	-	-	-	-	-	-	-
	237	-	-	-	-	-	-	-	-	-	-	-	-	-	-	-	-	-	-	-	-	-	-
	238	-	-	-	-	-	-	-	-	-	-	-	-	-	-	-	-	-	-	-	-	-	-
	239	-	-	-	-	-	-	-	-	-	-	-	-	-	-	-	-	-	-	-	-	-	-
	240	-	-	-	-	-	-	-	-	-	-	-	-	-	-	-	-	-	-	-	-	-	-
	241	-	-	-	-	-	-	-	-	-	-	-	-	-	-	-	-	-	-	-	-	-	-
	242	-	-	-	-	-	-	-	-	-	-	-	-	-	-	-	-	-	-	-	-	-	-
	243	-	-	-	-	-	-	-	-	-	-	-	-	-	-	-	-	-	-	-	-	-	-
	244	-	-	-	-	-	-	-	-	-	-	-	-	-	-	-	-	-	-	-	-	-	-
	245	-	-	-	-	-	-	-	-	-	-	-	-	-	-	-	-	-	-	-	-	-	-
	246	-	-	-	-	-	-	-	-	-	-	-	-	-	-	-	-	-	-	-	-	-	-
	247	-	-	-	-	-	-	-	-	-	-	-	-	-	-	-	-	-	-	-	-	-	-
	248	-	-	-	-	-	-	-	-	-	-	-	-	-	-	-	-	-	-	-	-	-	-
	249	-	-	-	-	-	-	-	-	-	-	-	-	-	-	-	-	-	-	-	-	-	-
	250	-	-	-	-	-	-	-	-	-	-	-	-	-	-	-	-	-	-	-	-	-	-
	251	-	-	-	-	-	-	-	-	-	-	-	-	-	-	-	-	-	-	-	-	-	-
	252	-	-	-	-	-	-	-	-	-	-	-	-	-	-	-	-	-	-	-	-	-	-
	253	-	-	-	-	-	-	-	-	-	-	-	-	-	-	-	-	-	-	-	-	-	-
	254	-	-	-	-	-	-	-	-	-	-	-	-	-	-	-	-	-	-	-	-	-	-
	255	-	-	-	-	-	-	-	-	-	-	-	-	-	-	-	-	-	-	-	-	-	-
	256	-	-	-	-	-	-	-	-	-	-	-	-	-	-	-	-	-	-	-	-	-	-
	257	-	-	-	-	-	-	-	-	-	-	-	-	-	-	-	-	-	-	-	-	-	-
	258	-	-	-	-	-	-	-	-	-	-	-	-	-	-	-	-	-	-	-	-	-	-
	259	-	-	-	-	-	-	-	-	-	-	-	-	-	-	-	-	-	-	-	-	-	-
	260	-	-	-	-	-	-	-	-	-	-	-	-	-	-	-	-	-	-	-	-	-	-
	261	-	-	-	-	-	-	-	-	-	-	-	-	-	-	-	-	-	-	-	-	-	-
	262	-	-	-	-	-	-	-	-	-	-	-	-	-	-	-	-	-	-	-	-	-	-
	263	-	-	-	-	-	-	-	-	-	-	-	-	-	-	-	-	-	-	-	-	-	-
	264	-	-	-	-	-	-	-	-	-	-	-	-	-	-	-	-	-	-	-	-	-	-
	265	-	-	-	-	-	-	-	-	-	-	-	-	-	-	-	-	-	-	-	-	-	-
	266	-	-	-	-	-	-	-	-	-	-	-	-	-	-	-	-	-	-	-	-	-	-
	267	-	-	-	-	-	-	-	-	-	-	-	-	-	-	-	-	-	-	-	-	-	-
	268	-	-	-	-	-	-	-	-	-	-	-	-	-	-	-	-	-	-	-	-	-	-
	269	-	-	-	-	-	-	-	-	-	-	-	-	-	-	-	-	-	-	-	-	-	-
	270	-	-	-	-	-	-	-	-	-	-	-	-	-	-	-	-	-	-	-	-	-	-
	271	-	-	-	-	-	-	-	-	-	-	-	-	-	-	-	-	-	-	-	-	-	-
	272	-	-	-	-	-	-	-	-	-	-	-	-	-	-	-	-	-	-	-	-	-	-
	273	-	-	-	-	-	-	-	-	-	-	-	-	-	-	-	-	-	-	-	-	-	-
	274	-	-	-	-	-	-	-	-	-	-	-	-	-	-	-	-	-	-	-	-	-	-
	275	-	-	-	-	-	-	-	-	-	-	-	-	-	-	-	-	-	-	-	-	-	-
	276	-	-	-	-	-	-	-	-	-	-	-	-	-	-	-	-	-	-	-	-	-	-
	277	-	-	-	-	-	-	-	-	-	-	-	-	-	-	-	-	-	-	-	-	-	-
	278	-	-	-	-	-	-	-	-	-	-	-	-	-	-	-	-	-	-	-	-	-	-
	279	-	-	-	-	-	-	-	-	-	-	-	-	-	-	-	-	-	-	-	-	-	-
	280	-	-	-	-	-	-	-	-	-	-	-	-	-	-	-	-	-	-	-	-	-	-
	281	-	-	-	-	-	-	-	-	-	-	-	-	-	-	-	-	-	-	-	-	-	-
	282	-	-	-	-	-	-	-	-	-	-	-	-	-	-	-	-	-	-	-	-	-	-
	283	-	-	-	-	-	-	-	-	-	-	-	-	-	-	-	-	-	-	-	-	-	-
	284	-	-	-	-	-	-	-	-	-	-	-	-	-	-	-	-	-	-	-	-	-	-
	285	-	-	-	-	-	-	-	-	-	-	-	-	-	-	-	-	-	-	-	-	-	-
	286	-	-	-	-	-	-	-	-	-	-	-	-	-	-	-	-	-	-	-	-	-	-
	287	-	-	-	-	-	-	-	-	-	-	-	-	-	-	-	-	-	-	-	-	-	-
	288	-	-	-	-	-	-	-	-	-	-	-	-	-	-	-	-	-	-	-	-	-	-
	289	-	-	-	-	-	-	-	-	-	-	-	-	-	-	-	-	-	-	-	-	-	-
	290	-	-	-	-	-	-	-	-	-	-	-	-	-	-	-	-	-	-	-	-	-	-
	291	-	-	-	-	-	-	-	-	-	-	-	-	-	-	-	-	-	-	-	-	-	-
	292	-	-	-	-	-	-	-	-	-	-	-	-	-	-	-	-	-	-	-	-	-	-
	293	-	-	-	-	-	-	-	-	-	-	-	-	-	-	-	-	-	-	-	-	-	-
	294	-	-	-	-	-	-	-	-	-	-	-	-	-	-	-	-	-	-	-	-	-	-
	295	-	-	-	-	-	-	-	-	-	-	-	-	-	-	-	-	-	-	-	-	-	-
	296	-	-	-	-	-	-	-	-	-	-	-	-	-	-	-	-	-	-	-	-	-	-
	297	-	-	-	-	-	-	-	-	-	-	-	-	-	-	-	-	-	-	-	-	-	-
	298	-	-	-	-	-	-	-	-	-	-	-	-	-	-	-	-	-	-	-	-	-	-
	299	-	-	-	-	-	-	-	-	-	-	-	-	-	-	-	-	-	-	-	-	-	-
	300	-	-	-	-	-	-	-	-	-	-	-	-	-	-	-	-	-	-	-	-	-	-
	301	-	-	-	-	-	-	-	-	-	-	-	-	-	-	-	-	-	-	-	-	-	-
	302	-	-	-	-	-	-	-	-	-	-	-	-	-	-	-	-	-	-	-	-	-	-
	303	-	-	-	-	-	-	-	-	-	-	-	-	-	-	-	-	-	-	-	-	-	-
	304	-	-	-	-	-	-	-	-	-	-	-	-	-	-	-	-	-	-	-	-	-	-
	305	-	-	-	-	-	-	-	-	-	-	-	-	-	-	-	-	-	-	-	-	-	-
	306	-	-	-	-	-	-	-	-	-	-	-	-	-	-	-	-	-	-	-	-	-	-
	307	-	-	-	-	-	-	-	-	-	-	-	-	-	-	-	-	-	-	-	-	-	-
	308	-	-	-	-	-	-	-	-	-	-	-	-	-	-	-	-	-	-	-	-	-	-
	309	-	-	-	-	-	-	-	-	-	-	-	-	-	-	-	-	-	-	-	-	-	-
	310	-	-	-	-	-	-	-	-	-	-	-	-	-	-	-	-	-	-	-	-	-	-
	311	-	-	-	-	-	-	-	-	-	-	-	-	-	-	-	-	-	-	-	-	-	-
	312	-	-	-	-	-	-	-	-	-	-	-	-	-	-	-	-	-	-	-	-	-	-
	313	-	-	-	-	-	-	-	-	-	-	-	-	-	-	-	-	-	-	-	-	-	-
	314	-	-	-	-	-	-	-	-	-	-	-	-	-	-	-	-	-	-	-	-	-	-
	315	-	-	-	-	-	-	-	-	-	-	-	-	-	-	-	-	-	-	-	-	-	-
	316	-	-	-	-	-	-	-	-	-	-	-	-	-	-	-	-	-	-	-	-	-	-
	317	-	-	-	-	-	-	-	-	-	-	-	-	-	-	-	-	-	-	-	-	-	-
	318	-	-	-	-	-	-	-	-	-	-	-	-	-	-	-	-	-	-	-	-	-	-
	319	-	-	-	-	-	-	-	-	-	-	-	-	-	-	-	-	-	-	-	-	-	-
	320	-	-	-	-	-	-	-	-	-	-	-	-	-	-	-	-	-	-	-	-	-	-
	321	-	-	-	-	-	-	-	-	-	-	-	-	-	-	-	-	-	-	-	-	-	-
	322	-	-	-	-	-	-	-	-	-	-	-	-	-	-	-	-	-	-	-	-	-	-
	323	-	-	-	-	-	-	-	-	-	-	-	-	-	-	-	-	-	-	-	-	-	-
	324	-	-	-	-	-	-	-	-	-	-	-	-	-	-	-	-	-	-	-	-	-	-
	325	-	-	-	-	-	-	-	-	-	-	-	-	-	-	-	-	-	-	-	-	-	-
	326	-	-	-	-	-	-	-	-	-	-	-	-	-	-	-	-	-	-	-	-	-	-
	327	-	-	-	-	-	-	-	-	-	-	-	-	-	-	-	-	-	-	-	-	-	-
	328	-	-	-	-	-	-	-	-	-	-	-	-	-	-	-	-	-	-	-	-	-	-
	329	-	-	-	-	-	-	-	-	-	-	-	-	-	-	-	-	-	-	-	-	-	-
	330	-	-	-	-	-	-	-	-	-	-	-	-	-	-	-	-	-	-	-	-	-	-
	331	-	-	-	-	-	-	-	-	-	-	-	-	-	-	-	-	-	-	-	-	-	-
	332	-	-	-	-	-	-	-	-	-	-	-	-	-	-	-	-	-	-	-	-	-	-
	333	-	-	-	-	-	-	-	-	-	-	-	-	-	-	-	-	-	-	-	-	-	-
	334	-	-	-	-	-	-	-	-	-	-	-	-	-	-	-	-	-	-	-	-	-	-
	335	-	-	-	-	-	-	-	-	-	-	-	-	-	-	-	-	-	-	-	-	-	-
	336	-	-	-	-	-	-	-	-	-	-	-	-	-	-	-	-	-	-	-	-	-	-
	337	-	-	-	-	-	-	-	-	-	-	-	-	-	-	-	-	-	-	-	-	-	-
	338	-	-	-	-	-	-	-	-	-	-	-	-	-	-	-	-	-	-	-	-	-	-
	339	-	-	-	-	-	-	-	-	-	-	-	-	-	-	-	-	-	-	-	-	-	-
	340	-	-	-	-	-	-	-	-	-	-	-	-	-	-	-	-	-	-	-	-	-	-
	341	-	-	-	-	-	-	-	-	-	-	-	-	-	-	-	-	-	-	-	-	-	-
	342	-	-	-	-	-	-	-	-	-	-	-	-	-	-	-	-	-	-	-	-	-	-
	343	-	-	-	-	-	-	-	-	-	-	-	-	-	-	-	-	-	-	-	-	-	-
	344	-	-	-	-	-	-	-	-	-	-	-	-	-	-	-	-	-	-	-	-	-	-
	345	-	-	-	-	-	-	-	-	-	-	-	-	-	-	-	-	-	-	-	-	-	-
	346	-	-	-	-	-	-	-	-	-	-	-	-	-	-	-	-	-	-	-	-	-	-
	347	-	-	-	-	-	-	-	-	-	-	-	-	-	-	-	-	-	-	-	-	-	-
	348	-	-	-	-	-	-	-	-	-	-	-	-	-	-	-	-	-	-	-	-	-	-
	349	-	-	-	-	-	-	-	-	-	-	-	-	-	-	-	-	-	-	-	-	-	-
	350	-	-	-	-	-	-	-	-	-	-	-	-	-	-	-	-	-	-	-	-	-	-
	351	-	-	-	-	-	-	-	-	-	-	-	-	-	-	-	-	-	-	-	-	-	-
	352	-	-	-	-	-	-	-	-	-	-	-	-	-	-	-	-	-	-	-	-	-	-
	353	-	-	-	-	-	-	-	-	-	-	-	-	-	-	-	-	-	-	-	-	-	-
	354	-	-	-	-	-	-	-	-	-	-	-	-	-	-	-	-	-	-	-	-	-	-
	355	-	-	-	-	-	-	-	-	-	-	-	-	-	-	-	-	-	-	-	-	-	-
	356	-	-	-	-	-	-	-	-	-	-	-	-	-	-	-	-	-	-	-	-	-	-
	357	-	-	-	-	-	-	-	-	-	-	-	-	-	-	-	-	-	-	-	-	-	-
	358	-	-	-	-	-	-	-	-	-	-	-	-	-	-	-	-	-	-	-	-	-	-
	359	-	-	-	-	-	-	-	-	-	-	-	-	-	-	-	-	-	-	-	-	-	-
	360	-	-	-	-	-	-	-	-	-	-	-	-	-	-	-	-	-	-	-	-	-	-
	361	-	-	-	-	-	-	-	-	-	-	-	-	-	-	-	-	-	-	-	-	-	-
	362	-	-	-	-	-	-	-	-	-	-	-	-	-	-	-	-	-	-	-	-	-	-
	363	-	-	-	-	-	-	-	-	-	-	-	-	-	-	-	-	-	-	-	-	-	-
	364	-	-	-	-	-	-	-	-	-	-	-	-	-	-	-	-	-	-	-	-	-	-
	365	-	-	-	-	-	-	-	-	-	-	-	-	-	-	-	-	-	-	-	-	-	-
	366	-	-	-	-	-	-	-	-	-	-	-	-	-	-	-	-	-	-	-	-	-	-
	367	-	-	-	-	-	-	-	-	-	-	-	-	-	-	-	-	-	-	-	-	-	-
	368	-	-	-	-	-	-	-	-	-	-	-	-	-	-	-	-	-	-	-	-	-	-
	369	-	-	-	-	-	-	-	-	-	-	-	-	-	-	-	-	-	-	-	-	-	-
	370	-	-	-	-	-	-	-	-	-	-	-	-	-	-	-	-	-	-	-	-	-	-
	371	-	-	-	-	-	-	-	-	-	-	-	-	-	-	-	-	-	-	-	-	-	-
	372	-	-	-	-	-	-	-	-	-	-	-	-	-	-	-	-	-	-	-	-	-	-
	373	-	-	-	-	-	-	-	-	-	-	-	-	-	-	-	-	-	-	-	-	-	-
	374	-	-	-	-	-	-	-	-	-	-	-	-	-	-	-	-	-	-	-	-	-	-
	375	-	-	-	-	-	-	-	-	-	-	-	-	-	-	-	-	-	-	-	-	-	-
	376	-	-	-	-	-	-	-	-	-	-	-	-	-	-	-	-	-	-	-	-	-	-
	377	-	-	-	-	-	-	-	-	-	-	-	-	-	-	-	-	-	-	-	-	-	-
	378	-	-	-	-	-	-	-	-	-	-	-	-	-	-	-	-	-	-	-	-	-	-
	379	-	-	-	-	-	-	-	-	-	-	-	-	-	-	-	-	-	-	-	-	-	-
	380	-	-	-	-	-	-	-	-	-	-	-	-	-	-	-	-	-	-	-	-	-	-
	381	-	-	-	-	-	-	-	-	-	-	-	-	-	-	-	-	-	-	-	-	-	-
	382	-	-	-	-	-	-	-	-	-	-	-	-	-	-	-	-	-	-	-	-	-	-
	383	-	-	-	-	-	-	-	-	-	-	-	-	-	-	-	-	-	-	-	-	-	-
	384	-	-	-	-	-	-	-	-	-	-	-	-	-	-	-	-	-	-	-	-	-	-
	385	-	-	-	-	-	-	-	-	-	-	-	-	-	-	-	-	-	-	-	-	-	-
	386	-	-	-	-	-	-	-	-	-	-	-	-	-	-	-	-	-	-	-	-	-	-
	387	-	-	-	-	-	-	-	-	-	-	-	-	-	-	-	-	-	-	-	-	-	-
	388	-	-	-	-	-	-	-	-	-	-	-	-	-	-	-	-	-	-	-	-	-	-
	389	-	-	-	-	-	-	-	-	-	-	-	-	-	-	-	-	-	-	-	-	-	-
	390	-	-	-	-	-	-	-	-	-	-	-	-	-	-	-	-	-	-	-	-	-	-
	391	-	-	-	-	-	-	-	-	-	-	-	-	-	-	-	-	-	-	-	-	-	-
	392	-	-	-	-	-	-	-	-	-	-	-	-	-	-	-	-	-	-	-	-	-	-
	393	-	-	-	-	-	-	-	-	-	-	-	-	-	-	-	-	-	-	-	-	-	-
	394	-	-	-	-	-	-	-	-	-	-	-	-	-	-	-	-	-	-	-	-	-	-
	395	-	-	-	-	-	-	-	-	-	-	-	-	-	-	-	-	-	-	-	-	-	-
	396	-	-	-	-	-	-	-	-	-	-	-	-	-	-	-	-	-	-	-	-	-	-
	397	-	-	-	-	-	-	-	-	-	-	-	-	-	-	-	-	-	-	-	-	-	-
	398	-	-	-	-	-	-	-	-	-	-	-	-	-	-	-	-	-	-	-	-	-	-
	399	-	-	-	-	-	-	-	-	-	-	-	-	-	-	-	-	-	-	-	-	-	-
	400	-	-	-	-	-	-	-	-	-	-	-	-	-	-	-	-	-	-	-	-	-	-
	401	-	-	-	-	-	-	-	-	-	-	-	-	-	-	-	-	-	-	-	-	-	-
	402	-	-	-	-	-	-	-	-	-	-	-	-	-	-	-	-	-	-	-	-	-	-
	403	-	-	-	-	-	-	-	-	-	-	-	-	-	-	-	-	-	-	-	-	-	-
	404	-	-	-	-	-	-	-	-	-	-	-	-	-	-	-	-	-	-	-	-	-	-
	405	-	-	-	-	-	-	-	-	-	-	-	-	-	-	-	-	-	-	-	-	-	-
	406	-	-	-	-	-	-	-	-	-	-	-	-	-	-	-	-	-	-	-	-	-	-
	407	-	-	-	-	-	-	-	-	-	-	-	-	-	-	-	-	-	-	-	-	-	-
	408	-	-	-	-	-	-	-	-	-	-	-	-	-	-	-	-	-	-	-	-	-	-
	409	-	-	-	-	-	-	-	-	-	-	-	-	-	-	-	-	-	-	-	-	-	-
	410	-	-	-	-	-	-	-	-	-	-	-	-	-	-	-	-	-	-	-	-	-	-
	411	-	-	-	-	-	-	-	-	-	-	-	-	-	-	-	-	-	-	-	-	-	-
	412	-	-	-	-	-	-	-	-	-	-	-	-	-	-	-	-	-	-	-	-	-	-
	413	-	-	-	-	-	-	-	-	-	-	-	-	-	-	-	-	-	-	-	-	-	-
	414	-	-	-	-	-	-	-	-	-	-	-	-	-	-	-	-	-	-	-	-	-	-
	415	-	-	-	-	-	-	-	-	-	-	-	-	-	-	-	-	-	-	-	-	-	-
	416	-	-	-	-	-	-	-	-	-	-	-	-	-	-	-	-	-	-	-	-	-	-
	417	-	-	-	-	-	-	-	-	-	-	-	-	-	-	-	-	-	-	-	-	-	-
	418	-	-	-	-	-	-	-	-	-	-	-	-	-	-	-	-	-	-	-	-	-	-
	419	-	-	-	-	-	-	-	-	-	-	-	-	-	-	-	-	-	-	-	-	-	-
	420	-	-	-	-	-	-	-	-	-	-	-	-	-	-	-	-	-	-	-	-	-	-
	421	-	-	-	-	-	-	-	-	-	-	-	-	-	-	-	-	-	-	-	-	-	-
	422	-	-	-	-	-	-	-	-	-	-	-	-	-	-	-	-	-	-	-	-	-	-
	423	-	-	-	-	-	-	-	-	-	-	-	-	-	-	-	-	-	-	-	-	-	-
	424	-	-	-	-	-	-	-	-	-	-	-	-	-	-	-	-	-	-	-	-	-	-
	425	-	-	-	-	-	-	-	-	-	-	-	-	-	-	-	-	-	-	-	-	-	-
	426	-	-	-	-	-	-	-	-	-	-	-	-	-	-	-	-	-	-	-	-	-	-
	427	-	-	-	-	-	-	-	-	-	-	-	-	-	-	-	-	-	-	-	-	-	-
	428	-	-	-	-	-	-	-	-	-	-	-	-	-	-	-	-	-	-	-	-	-	-
	429	-	-	-	-	-	-	-	-	-	-	-	-	-	-	-	-	-	-	-	-	-	-
	430	-	-	-	-	-	-	-	-	-	-	-	-	-	-	-	-	-	-	-	-	-	-
	431	-	-	-	-	-	-	-	-	-	-	-	-	-	-	-	-	-	-	-	-	-	-
	432	-	-	-	-	-	-	-	-	-	-	-	-	-	-	-	-	-	-	-	-	-	-
	433	-	-	-	-	-	-	-	-	-	-	-	-	-	-	-	-	-	-	-	-	-	-
	434	-	-	-	-	-	-	-	-	-	-	-	-	-	-	-	-	-	-	-	-	-	-
	435	-	-	-	-	-	-	-	-	-	-	-	-	-	-	-	-	-	-	-	-	-	-
	436	-	-	-	-	-	-	-	-	-	-	-	-	-	-	-	-	-	-	-	-	-	-
	437	-	-	-	-	-	-	-	-	-	-	-	-	-	-	-	-	-	-	-	-	-	-
	438	-	-	-	-	-	-	-	-	-	-	-	-	-	-	-	-	-	-	-	-	-	-
	439	-	-	-	-	-	-	-	-	-	-	-	-	-	-	-	-	-	-	-	-	-	-
	440	-	-	-	-	-	-	-	-	-	-	-	-	-	-	-	-	-	-	-	-	-	-
	441	-	-	-	-	-	-	-	-	-	-	-	-	-	-	-	-	-	-	-	-	-	-
	442	-	-	-	-	-	-	-	-	-	-	-	-	-	-	-	-	-	-	-	-	-	-
	443	-	-	-	-	-	-	-	-	-	-	-	-	-	-	-	-	-	-	-	-	-	-
	444	-	-	-	-	-	-	-	-	-	-	-	-	-	-	-	-	-	-	-	-	-	-
	445	-	-	-	-	-	-	-	-	-	-	-	-	-	-	-	-	-	-	-	-	-	-
	446	-	-	-	-	-	-	-	-	-	-	-	-	-	-	-	-	-	-	-	-	-	-
	447	-	-	-	-	-	-	-	-	-	-	-	-	-	-	-	-	-	-	-	-	-	-
	448	-	-	-	-	-	-	-	-	-	-	-	-	-	-	-	-	-	-	-	-	-	-
	449	-	-	-	-	-	-	-	-	-	-	-	-	-	-	-	-	-	-	-	-	-	-
	450	-	-	-	-	-	-	-	-	-	-	-	-	-	-	-	-	-	-	-	-	-	-
	451	-	-	-	-	-	-	-	-	-	-	-	-	-	-	-	-	-	-	-	-	-	-
	452	-	-	-	-	-	-	-	-	-	-	-	-	-	-	-	-	-	-	-	-	-	-
	453	-	-	-	-	-	-	-	-	-	-	-	-	-	-	-	-	-	-	-	-	-	-
	454	-	-	-	-	-	-	-	-	-	-	-	-	-	-	-	-	-	-	-	-	-	-
	455	-	-	-	-	-	-	-	-	-	-	-	-	-	-	-	-	-	-	-	-	-	-
	456	-	-	-	-	-	-	-	-	-	-	-	-	-	-	-	-	-	-	-	-	-	-
	457	-	-	-	-	-	-	-	-	-	-	-	-	-	-	-	-	-	-	-	-	-	-
	458	-	-	-	-	-	-	-	-	-	-	-	-	-	-	-	-	-	-	-	-	-	-
	459	-	-	-	-	-	-	-	-	-	-	-	-	-	-	-	-	-	-	-	-	-	-
	460	-	-	-	-	-	-	-	-	-	-	-	-	-	-	-	-	-	-	-	-	-	-
	461	-	-	-	-	-	-	-	-	-	-	-	-	-	-	-	-	-	-	-	-	-	-
	462	-	-	-	-	-	-	-	-	-	-	-	-	-	-	-	-	-	-	-	-	-	-
	463	-	-	-	-	-	-	-	-	-	-	-	-	-	-	-	-	-	-	-	-	-	-
	464	-	-	-	-	-	-	-	-	-	-	-	-	-	-	-	-	-	-	-	-	-	-
	465	-	-	-	-	-	-	-	-	-	-	-	-	-	-	-	-	-	-	-	-	-	-
	466	-	-	-	-	-	-	-	-	-	-	-	-	-	-	-	-	-	-	-	-	-	-
	467	-	-	-	-	-	-	-	-	-	-	-	-	-	-	-	-	-	-	-	-	-	-
	468	-	-	-	-	-	-	-	-	-	-	-	-	-	-	-	-	-	-	-	-	-	-
	469	-	-	-	-	-	-	-	-	-	-	-	-	-	-	-	-	-	-	-	-	-	-
	470	-	-	-	-	-	-	-	-	-	-	-	-	-	-	-	-	-	-	-	-	-	-
	471	-	-	-	-	-	-	-	-	-	-	-	-	-	-	-	-	-	-	-	-	-	-
	472	-	-	-	-	-	-	-	-	-	-	-	-	-	-	-	-	-	-	-	-	-	-
	473	-	-	-	-	-	-	-	-	-	-	-	-	-	-	-	-	-	-	-	-	-	-
	474	-	-	-	-	-	-	-	-	-	-	-	-	-	-	-	-	-	-	-	-	-	-
	475	-	-	-	-	-	-	-	-	-	-	-	-	-	-	-	-	-	-	-	-	-	-
	476	-	-	-	-	-	-	-	-	-	-	-	-	-	-	-	-	-	-	-	-	-	-
	477	-	-	-	-	-	-	-	-	-	-	-	-	-	-	-	-	-	-	-	-	-	-
	478	-	-	-	-	-	-	-	-	-	-	-	-	-	-	-	-	-	-	-	-	-	-
	479	-	-	-	-	-	-	-	-	-	-	-	-	-	-	-	-	-	-	-	-	-	-
	480	-	-	-	-	-	-	-	-	-	-	-	-	-	-	-	-	-	-	-	-	-	-
	481	-	-	-	-	-	-	-	-	-	-	-	-	-	-	-	-	-	-	-	-	-	-
	482	-	-	-	-	-	-	-	-	-	-	-	-	-	-	-	-	-	-	-	-	-	-
	483	-	-	-	-	-	-	-	-	-	-	-	-	-	-	-	-	-	-	-	-	-	-
	484	-	-	-	-	-	-	-	-	-	-	-	-	-	-	-	-	-	-	-	-	-	-
	485	-	-	-	-	-	-	-	-	-	-	-	-	-	-	-	-	-	-	-	-	-	-
	486	-	-	-	-	-	-	-	-	-	-	-	-	-	-	-	-	-	-	-	-	-	-
	487	-	-	-	-	-	-	-	-	-	-	-	-	-	-	-	-	-	-	-	-	-	-
	488	-	-	-	-	-	-	-	-	-	-	-	-	-	-	-	-	-	-	-	-	-	-
	489	-	-	-	-	-	-	-	-	-	-	-	-	-	-	-	-	-	-	-	-	-	-
	490	-	-	-	-	-	-	-	-	-	-	-	-	-	-	-	-	-	-	-	-	-	-
	491	-	-	-	-	-	-	-	-	-	-	-	-	-	-	-	-	-	-	-	-	-	-
	492	-	-	-	-	-	-	-	-	-	-	-	-	-	-	-	-	-	-	-	-	-	-
	493	-	-	-	-	-	-	-	-	-	-	-	-	-	-	-	-	-	-	-	-	-	-
	494	-	-	-	-	-	-	-	-	-	-	-	-	-	-	-	-	-	-	-	-	-	-
	495	-	-	-	-	-	-	-	-	-	-	-	-	-	-	-	-	-	-	-	-	-	-
	496	-	-	-	-	-	-	-	-	-	-	-	-	-	-	-	-	-	-	-	-	-	-
	497	-	-	-	-	-	-	-	-	-	-	-	-	-	-	-	-	-	-	-	-	-	-
	498	-	-	-	-	-	-	-	-	-	-	-	-	-	-	-	-	-	-	-	-	-	-
	499	-	-	-	-	-	-	-	-	-	-	-	-	-	-	-	-	-	-	-	-	-	-
	500	-	-	-	-	-	-	-	-	-	-	-	-	-	-	-	-	-	-	-	-	-	-
	501	-	-	-	-	-	-	-	-	-	-	-	-	-	-	-	-	-	-	-	-	-	-
	502	-	-	-	-	-	-	-	-	-	-	-	-	-	-	-	-	-	-	-	-	-	-
	503	-	-	-	-	-	-	-	-	-	-	-	-	-	-	-	-	-	-	-	-	-	-
	504	-	-	-	-	-	-	-	-	-	-	-	-	-	-	-	-	-	-	-	-	-	-
	505	-	-	-	-	-	-	-	-	-	-	-	-	-	-	-	-	-	-	-	-	-	-
	506	-	-	-	-	-	-	-	-	-	-	-	-	-	-	-	-	-	-	-	-	-	-
	507	-	-	-	-	-	-	-	-	-	-	-	-	-	-	-	-	-	-	-	-	-	-
	508	-	-	-	-	-	-	-	-	-	-	-	-	-	-	-	-	-	-	-	-	-	-
	509	-	-	-	-	-	-	-	-	-	-	-	-	-	-	-	-	-	-	-	-	-	-
	510	-	-	-	-	-	-	-	-	-	-	-	-	-	-	-	-	-	-	-	-	-	-
	511	-	-	-	-	-	-	-	-	-	-	-	-	-	-	-	-	-	-	-	-	-	-
	512	-	-	-	-	-	-	-	-	-	-	-	-	-	-	-	-	-	-	-	-	-	-
	513	-	-	-	-	-	-	-	-	-	-	-	-	-	-	-	-	-	-	-	-	-	-
	514	-	-	-	-	-	-	-	-	-	-	-	-	-	-	-	-	-	-	-	-	-	-
	515	-	-	-	-	-	-	-	-	-	-	-	-	-	-	-	-	-	-	-	-	-	-
	516	-	-	-	-	-	-	-	-	-	-	-	-	-	-	-	-	-	-	-	-	-	-
	517	-	-	-	-	-	-	-	-	-	-	-	-	-	-	-	-	-	-	-	-	-	-
	518	-	-	-	-	-	-	-	-	-	-	-	-	-	-	-	-	-	-	-	-	-	-
	519	-	-	-	-	-	-	-	-	-	-	-	-	-	-	-	-	-	-	-	-	-	-
	520	-	-	-	-	-	-	-	-	-	-	-	-	-	-	-	-	-	-	-	-	-	-
	521	-	-	-	-	-	-	-	-	-	-	-	-	-	-	-	-	-	-	-	-	-	-
	522	-	-	-	-	-	-	-	-	-	-	-	-	-	-	-	-	-	-	-	-	-	-
	523	-	-	-	-	-	-	-	-	-	-	-	-	-	-	-	-	-	-	-	-	-	-
	524	-	-	-	-	-	-	-	-	-	-	-	-	-	-	-	-	-	-	-	-	-	-
	525	-	-	-	-	-	-	-	-	-	-	-	-	-	-	-	-	-	-	-	-	-	-
	526	-	-	-	-	-	-	-	-	-	-	-	-	-	-	-	-	-	-	-	-	-	-
	527	-	-	-	-	-	-	-	-	-	-	-	-	-	-	-	-	-	-	-	-	-	-
	528	-	-	-	-	-	-	-	-	-	-	-	-	-	-	-	-	-	-	-	-	-	-
	529	-	-	-	-	-	-	-	-	-	-	-	-	-	-	-	-	-	-	-	-	-	-
	530	-	-	-	-	-	-	-	-	-	-	-	-	-	-	-	-	-	-	-	-	-	-
	531	-	-	-	-	-	-	-	-	-	-	-	-	-	-	-	-	-	-	-	-	-	-
	532	-	-	-	-	-	-	-	-	-	-	-	-	-	-	-	-	-	-	-	-	-	-
	533	-	-	-	-	-	-	-	-	-	-	-	-	-	-	-	-	-	-	-	-	-	-
	534	-	-	-	-	-	-	-	-	-	-	-	-	-	-	-	-	-	-	-	-	-	-
	535	-	-	-	-	-	-	-	-	-	-	-	-	-	-	-	-	-	-	-	-	-	-
	536	-	-	-	-	-	-	-	-	-	-	-	-	-	-	-	-	-	-	-	-	-	-
	537	-	-	-	-	-	-	-	-	-	-	-	-	-	-	-	-	-	-	-	-	-	-
	538	-	-	-	-	-	-	-	-	-	-	-	-	-	-	-	-	-	-	-	-	-	-
	539	-	-	-	-	-	-	-	-	-	-	-	-	-	-	-	-	-	-	-	-	-	-
	540	-	-	-	-	-	-	-	-	-	-	-	-	-	-	-	-	-	-	-	-	-	-
	541	-	-	-	-	-	-	-	-	-	-	-	-	-	-	-	-	-	-	-	-	-	-
	542	-	-	-	-	-	-	-	-	-	-	-	-	-	-	-	-	-	-	-	-	-	-
	543	-	-	-	-	-	-	-	-	-	-	-	-	-	-	-	-	-	-	-	-	-	-
	544	-	-	-	-	-	-	-	-	-	-	-	-	-	-	-	-	-	-	-	-	-	-
	545	-	-	-	-	-	-	-	-	-	-	-	-	-	-	-	-	-	-	-	-	-	-
	546	-	-	-	-	-	-	-	-	-	-	-	-	-	-	-	-	-	-	-	-	-	-
	547	-	-	-	-	-	-	-	-	-	-	-	-	-	-	-	-	-	-	-	-	-	-
	548	-	-	-	-	-	-	-	-	-	-	-	-	-	-	-	-	-	-	-	-	-	-
	549	-	-	-	-	-	-	-	-	-	-	-	-	-	-	-	-	-	-	-	-	-	-
	550	-	-	-	-	-	-	-	-	-	-	-	-	-	-	-	-	-	-	-	-	-	-
	551	-	-	-	-	-	-	-	-	-	-	-	-	-	-	-	-	-	-	-	-	-	-
	552	-	-	-	-	-	-	-	-	-	-	-	-	-	-	-	-	-	-	-	-	-	-
	553	-	-	-	-	-	-	-	-	-	-	-	-	-	-	-	-	-	-	-	-	-	-
	554	-	-	-	-	-	-	-	-	-	-	-	-	-	-	-	-	-	-	-	-	-	-
	555	-	-	-	-	-	-	-	-	-	-	-	-	-	-	-	-	-	-	-	-	-	-
	556	-	-	-	-	-	-	-	-	-	-	-	-	-	-	-	-	-	-	-	-	-	-
	557	-	-	-	-	-	-	-	-	-	-	-	-	-	-	-	-	-	-	-	-	-	-
	558	-	-	-	-	-	-	-	-	-	-	-	-	-	-	-	-	-	-	-	-	-	-
	559	-	-	-	-	-	-	-	-	-	-	-	-	-	-	-	-	-	-	-	-	-	-
	560	-	-	-	-	-	-	-	-	-	-	-	-	-	-	-	-	-	-	-	-	-	-
	561	-	-	-	-	-	-	-	-	-	-	-	-	-	-	-	-	-	-	-	-	-	-
	562	-	-	-	-	-	-	-	-	-	-	-	-	-	-	-	-	-	-	-	-	-	-
	563	-	-	-	-	-	-	-	-	-	-	-	-	-	-	-	-	-	-	-	-	-	-
	564	-	-	-	-	-	-	-	-	-	-	-	-	-	-	-	-	-	-	-	-	-	-
	565	-	-	-	-	-	-	-	-	-	-	-	-	-	-	-	-	-	-	-	-	-	-
	566	-	-	-	-	-	-	-	-	-	-	-	-	-	-	-	-	-	-	-	-	-	-
	567	-	-	-	-	-	-	-	-	-	-	-	-	-	-	-	-	-	-	-	-	-	-
	568	-	-	-	-	-	-	-	-	-	-	-	-	-	-	-	-	-	-	-	-	-	-
	569	-	-	-	-	-	-	-	-	-	-	-	-	-	-	-	-	-	-	-	-	-	-
	570	-	-	-	-	-	-	-	-	-	-	-	-	-	-	-	-	-	-	-	-	-	-
	571	-	-	-	-	-	-	-	-	-	-	-	-	-	-	-	-	-	-	-	-	-	-
	572	-	-	-	-	-	-	-	-	-	-	-	-	-	-	-	-	-	-	-	-	-	-
	573	-	-	-	-	-	-	-	-	-	-	-	-	-	-	-	-	-	-	-	-	-	-
	574	-	-	-	-	-	-	-	-	-	-	-	-	-	-	-	-	-	-	-	-	-	-
	575	-	-	-	-	-	-	-	-	-	-	-	-	-	-	-	-	-	-	-	-	-	-
	576	-	-	-	-	-	-	-	-	-	-	-	-	-	-	-	-	-	-	-	-	-	-
	577	-	-	-	-	-	-	-	-	-	-	-	-	-	-	-	-	-	-	-	-	-	-
	578	-	-	-	-	-	-	-	-	-	-	-	-	-	-	-	-	-	-	-	-	-	-
	579	-	-	-	-	-	-	-	-	-	-	-	-	-	-	-	-	-	-	-	-	-	-
	580	-	-	-	-	-	-	-	-	-	-	-	-	-	-	-	-	-	-	-	-	-	-
	581	-	-	-	-	-	-	-	-	-	-	-	-	-	-	-	-	-	-	-	-	-	-
	582	-	-	-	-	-	-	-	-	-	-	-	-	-	-	-	-	-	-	-	-	-	-
	583	-	-	-	-	-	-	-	-	-	-	-	-	-	-	-	-	-	-	-	-	-	-
	584	-	-	-	-	-	-	-	-	-	-	-	-	-	-	-	-	-	-	-	-	-	-
	585	-	-	-	-	-	-	-	-	-	-	-	-	-	-	-	-	-	-	-	-	-	-
	586	-	-	-	-	-	-	-	-	-	-	-	-	-	-	-	-	-	-	-	-	-	-
	587	-	-	-	-	-	-	-	-	-	-	-	-	-	-	-	-	-	-	-	-	-	-
	588	-	-	-	-	-	-	-	-	-	-	-	-	-	-	-	-	-	-	-	-	-	-
	589	-	-	-	-	-	-	-	-	-	-	-	-	-	-	-	-	-	-	-	-	-	-
	590	-	-	-	-	-	-	-	-	-	-	-	-	-	-	-	-	-	-	-	-	-	-
	591	-	-	-	-	-	-	-	-	-	-	-	-	-	-	-	-	-	-	-	-	-	-
	592	-	-	-	-	-	-	-	-	-	-	-	-	-	-	-	-	-	-	-	-	-	-
	593	-	-	-	-	-	-	-	-	-	-	-	-	-	-	-	-	-	-	-	-	-	-
	594	-	-	-	-	-	-	-	-	-	-	-	-	-	-	-	-	-	-	-	-	-	-
	595	-	-	-	-	-	-	-	-	-	-	-	-	-	-	-	-	-	-	-	-	-	-
	596	-	-	-	-	-	-	-	-	-	-	-	-	-	-	-	-	-	-	-	-	-	-
	597	-	-	-	-	-	-	-	-	-	-	-	-	-	-	-	-	-	-	-	-	-	-
	598	-	-	-	-	-	-	-	-	-	-	-	-	-	-	-	-	-	-	-	-	-	-
	599	-	-	-	-	-	-	-	-	-	-	-	-	-	-	-	-	-	-	-	-	-	-
	600	-	-	-	-	-	-	-	-	-	-	-	-	-	-	-	-	-	-	-	-	-	-
	601	-	-	-	-	-	-	-	-	-	-	-	-	-	-	-	-	-	-	-	-	-	-
	602	-	-	-	-	-	-	-	-	-	-	-	-	-	-	-	-	-	-	-	-	-	-
	603	-	-	-	-	-	-	-	-	-	-	-	-	-	-	-	-	-	-	-	-	-	-
	604	-	-	-	-	-	-	-	-	-	-	-	-	-	-	-	-	-	-	-	-	-	-
	605	-	-	-	-	-	-	-	-	-	-	-	-	-	-	-	-	-	-	-	-	-	-
	606	-	-	-	-	-	-	-	-	-	-	-	-	-	-	-	-	-	-	-	-	-	-
	607	-	-	-	-	-	-	-	-	-	-	-	-	-	-	-	-	-	-	-	-	-	-
	608	-	-	-	-	-	-	-	-	-	-	-	-	-	-	-	-	-	-	-	-	-	-
	609	-	-	-	-	-	-	-	-	-	-	-	-	-	-	-	-	-	-	-	-	-	-
	610	-	-	-	-	-	-	-	-	-	-	-	-	-	-	-	-	-	-	-	-	-	-
	611	-	-	-	-	-	-	-	-	-	-	-	-	-	-	-	-	-	-	-	-	-	-
	612	-	-	-	-	-	-	-	-	-	-	-	-	-	-	-	-	-	-	-	-	-	-
	613	-	-	-	-	-	-	-	-	-	-	-	-	-	-	-	-	-	-	-	-	-	-
	614	-	-	-	-	-	-	-	-	-	-	-	-	-	-	-	-	-	-	-	-	-	-
	615	-	-	-	-	-	-	-	-	-	-	-	-	-	-	-	-	-	-	-	-	-	-
	616	-	-	-	-	-	-	-	-	-	-	-	-	-	-	-	-	-	-	-	-	-	-
	617	-	-	-	-	-	-	-	-	-	-	-	-	-	-	-	-	-	-	-	-	-	-
	618	-	-	-	-	-	-	-	-	-	-	-	-	-	-	-	-	-	-	-	-	-	-
	619	-	-	-	-	-	-	-	-	-	-	-	-	-	-	-	-	-	-	-	-	-	-
	620	-	-	-	-	-	-	-	-	-	-	-	-	-	-	-	-	-	-	-	-	-	-
	621	-	-	-	-	-	-	-	-	-	-	-	-	-	-	-	-	-	-	-	-	-	-
	622	-	-	-	-	-	-	-	-	-	-	-	-	-	-	-	-	-	-	-	-	-	-
	623	-	-	-	-	-	-	-	-	-	-	-	-	-	-	-	-	-	-	-	-	-	-
	624	-	-	-	-	-	-	-	-	-	-	-	-	-	-	-	-	-	-	-	-	-	-
	625	-	-	-	-	-	-	-	-	-	-	-	-	-	-	-	-	-	-	-	-	-	-
	626	-	-	-	-	-	-	-	-	-	-	-	-	-	-	-	-	-	-	-	-	-	-
	627	-	-	-	-	-	-	-	-	-	-	-	-	-	-	-	-	-	-	-	-	-	-
	628	-	-	-	-	-	-	-	-	-	-	-	-	-	-	-	-	-	-	-	-	-	-
	629	-	-	-	-	-	-	-	-	-	-	-	-	-	-	-	-	-	-	-	-	-	-
	630	-	-	-	-	-	-	-	-	-	-	-	-	-	-	-	-	-	-	-	-	-	-
	631	-	-	-	-	-	-	-	-	-	-	-	-	-	-	-	-	-	-	-	-	-	-
	632	-	-	-	-	-	-	-	-	-	-	-	-	-	-	-	-	-	-	-	-	-	-
	633	-	-	-	-	-	-	-	-	-	-	-	-	-	-	-	-	-	-	-	-	-	-
	634	-	-	-	-	-	-	-	-	-	-	-	-	-	-	-	-	-	-	-	-	-	-
	635	-	-	-	-	-	-	-	-	-	-	-	-	-	-	-	-	-	-	-	-	-	-
	636	-	-	-	-	-	-	-	-	-	-	-	-	-	-	-	-	-	-	-	-	-	-
	637	-	-	-	-	-	-	-	-	-	-	-	-	-	-	-	-	-	-	-	-	-	-
	638	-	-	-	-	-	-	-	-	-	-	-	-	-	-	-	-	-	-	-	-	-	-
	639	-	-	-	-	-	-	-	-	-	-	-	-	-	-	-	-	-	-	-	-	-	-
	640	-	-	-	-	-	-	-	-	-	-	-	-	-	-	-	-	-	-	-	-	-	-
	641	-	-	-	-	-	-	-	-	-	-	-	-	-	-	-	-	-	-	-	-	-	-
	642	-	-	-	-	-	-	-	-	-	-	-	-	-	-	-	-	-	-	-	-	-	-
	643	-	-	-	-	-	-	-	-	-	-	-	-	-	-	-	-	-	-	-	-	-	-
	644	-	-	-	-	-	-	-	-	-	-	-	-	-	-	-	-	-	-	-	-	-	-
	645	-	-	-	-	-	-	-	-	-	-	-	-	-	-	-	-	-	-	-	-	-	-
	646	-	-	-	-	-	-	-	-	-	-	-	-	-	-	-	-	-	-	-	-	-	-
	647	-	-	-	-	-	-	-	-	-	-	-	-	-	-	-	-	-	-	-	-	-	-
	648	-	-	-	-	-	-	-	-	-	-	-	-	-	-	-	-	-	-	-	-	-	-
	649	-	-	-	-	-	-	-	-	-	-	-	-	-	-	-	-	-	-	-	-	-	-
	650	-	-	-	-	-	-	-	-	-	-	-	-	-	-	-	-	-	-	-	-	-	-
	651	-	-	-	-	-	-	-	-	-	-	-	-	-	-	-	-	-	-	-	-	-	-
	652	-	-	-	-	-	-	-	-	-	-	-	-	-	-	-	-	-	-	-	-	-	-
	653	-	-	-	-	-	-	-	-	-	-	-	-	-	-	-	-	-	-	-	-	-	-
	654	-	-	-	-	-	-	-	-	-	-	-	-	-	-	-	-	-	-	-	-	-	-
	655	-	-	-	-	-	-	-	-	-	-	-	-	-	-	-	-	-	-	-	-	-	-
	656	-	-	-	-	-	-	-	-	-	-	-	-	-	-	-	-	-	-	-	-	-	-
	657	-	-	-	-	-	-	-	-	-	-	-	-	-	-	-	-	-	-	-	-	-	-
	658	-	-	-	-	-	-	-	-	-	-	-	-	-	-	-	-	-	-	-	-	-	-
	659	-	-	-	-	-	-	-	-	-	-	-	-	-	-	-	-	-	-	-	-	-	-
	660	-	-	-	-	-	-	-	-	-	-	-	-	-	-	-	-	-	-	-	-	-	-
	661	-	-	-	-	-	-	-	-	-	-	-	-	-	-	-	-	-	-	-	-	-	-
	662	-	-	-	-	-	-	-	-	-	-	-	-	-	-	-	-	-	-	-	-	-	-
	663	-	-	-	-	-	-	-	-	-	-	-	-	-	-	-	-	-	-	-	-	-	-
	664	-	-	-	-	-	-	-	-	-	-	-	-	-	-	-	-	-	-	-	-	-	-
	665	-	-	-	-	-	-	-	-	-	-	-	-	-	-	-	-	-	-	-	-	-	-
	666	-	-	-	-	-	-	-	-	-	-	-	-	-	-	-	-	-	-	-	-	-	-
	667	-	-	-	-	-	-	-	-	-	-	-	-	-	-	-	-	-	-	-	-	-	-
	668	-	-	-	-	-	-	-	-	-	-	-	-	-	-	-	-	-	-	-	-	-	-
	669	-	-	-	-	-	-	-	-	-	-	-	-	-	-	-	-	-	-	-	-	-	-
	670	-	-	-	-	-	-	-	-	-	-	-	-	-	-	-	-	-	-	-	-	-	-
	671	-	-	-	-	-	-	-	-	-	-	-	-	-	-	-	-	-	-	-	-	-	-
	672	-	-	-	-	-	-	-	-	-	-	-	-	-	-	-	-	-	-	-	-	-	-
	673	-	-	-	-	-	-	-	-	-	-	-	-	-	-	-	-	-	-	-	-	-	-
	674	-	-	-	-	-	-	-	-	-	-	-	-	-	-	-	-	-	-	-	-	-	-
	675	-	-	-	-	-	-	-	-	-	-	-	-	-	-	-	-	-	-	-	-	-	-
	676	-	-	-	-	-	-	-	-	-	-	-	-	-	-	-	-	-	-	-	-	-	-
	677	-	-	-	-	-	-	-	-	-	-	-	-	-	-	-	-	-	-	-	-	-	-
	678	-	-	-	-	-	-	-	-	-	-	-	-	-	-	-	-	-	-	-	-	-	-
	679	-	-	-	-	-	-	-	-	-	-	-	-	-	-	-	-	-	-	-	-	-	-
	680	-	-	-	-	-	-	-	-	-	-	-	-	-	-	-	-	-	-	-	-	-	-
	681	-	-	-	-	-	-	-	-	-	-	-	-	-	-	-	-	-	-	-	-	-	-
	682	-	-	-	-	-	-	-	-	-	-	-	-	-	-	-	-	-	-	-	-	-	-
	683	-	-	-	-	-	-	-	-	-	-	-	-	-	-	-	-	-	-	-	-	-	-
	684	-	-	-	-	-	-	-	-	-	-	-	-	-	-	-	-	-	-	-	-	-	-
	685	-	-	-	-	-	-	-	-	-	-	-	-	-	-	-	-	-	-	-	-	-	-
	686	-	-	-	-	-	-	-	-	-	-	-	-	-	-	-	-	-	-	-	-	-	-
	687	-	-	-	-	-	-	-	-	-	-	-	-	-	-	-	-	-	-	-	-	-	-
	688	-	-	-	-	-	-	-	-	-	-	-	-	-	-	-	-	-	-	-	-	-	-
	689	-	-	-	-	-	-	-	-	-	-	-	-	-	-	-	-	-	-	-	-	-	-
	690	-	-	-	-	-	-	-	-	-	-	-	-	-	-	-	-	-	-	-	-	-	-
	691	-	-	-	-	-	-	-	-	-	-	-	-	-	-	-	-	-	-	-	-	-	-
	692	-	-	-	-	-	-	-	-	-	-	-	-	-	-	-	-	-	-	-	-	-	-
	693	-	-	-	-	-	-	-	-	-	-	-	-	-	-	-	-	-	-	-	-	-	-
	694	-	-	-	-	-	-	-	-	-	-	-	-	-	-	-	-	-	-	-	-	-	-
	695	-	-	-	-	-	-	-	-	-	-	-	-	-	-	-	-	-	-	-	-	-	-
	696	-	-	-	-	-	-	-	-	-	-	-	-	-	-	-	-	-	-	-	-	-	-
	697	-	-	-	-	-	-	-	-	-	-	-	-	-	-	-	-	-	-	-	-	-	-
	698	-	-	-	-	-	-	-	-	-	-	-	-	-	-	-	-	-	-	-	-	-	-
	699	-	-	-	-	-	-	-	-	-	-	-	-	-	-	-	-	-	-	-	-	-	-
	700	-	-	-	-	-	-	-	-	-	-	-	-	-	-	-	-	-	-	-	-	-	-
	701	-	-	-	-	-	-	-	-	-	-	-	-	-	-	-	-	-	-	-	-	-	-
	702	-	-	-	-	-	-	-	-	-	-	-	-	-	-	-	-	-	-	-	-	-	-
	703	-	-	-	-	-	-	-	-	-	-	-	-	-	-	-	-	-	-	-	-	-	-
	704	-	-	-	-	-	-	-	-	-	-	-	-	-	-	-	-	-	-	-	-	-	-
	705	-	-	-	-	-	-	-	-	-	-	-	-	-	-	-	-	-	-	-	-	-	-
	706	-	-	-	-	-	-	-	-	-	-	-	-	-	-	-	-	-	-	-	-	-	-
	707	-	-	-	-	-	-	-	-	-	-	-	-	-	-	-	-	-	-	-	-	-	-
	708	-	-	-	-	-	-	-	-	-	-	-	-	-	-	-	-	-	-	-	-	-	-
	709	-	-	-	-	-	-	-	-	-	-	-	-	-	-	-	-	-	-	-	-	-	-
	710	-	-	-	-	-	-	-	-	-	-	-	-	-	-	-	-	-	-	-	-	-	-
	711	-	-	-	-	-	-	-	-	-	-	-	-	-	-	-	-	-	-	-	-	-	-
	712	-	-	-	-	-	-	-	-	-	-	-	-	-	-	-	-	-	-	-	-	-	-
	713	-	-	-	-	-	-	-	-	-	-	-	-	-	-	-	-	-	-	-	-	-	-
	714	-	-	-	-	-	-	-	-	-	-	-	-	-	-	-	-	-	-	-	-	-	-
	715	-	-	-	-	-	-	-	-	-	-	-	-	-	-	-	-	-	-	-	-	-	-
	716	-	-	-	-	-	-	-	-	-	-	-	-	-	-	-	-	-	-	-	-	-	-
	717	-	-	-	-	-	-	-	-	-	-	-	-	-	-	-	-	-	-	-	-	-	-
	718	-	-	-	-	-	-	-	-	-	-	-	-	-	-	-	-	-	-	-	-	-	-
	719	-	-	-	-	-	-	-	-	-	-	-	-	-	-	-	-	-	-	-	-	-	-
	720	-	-	-	-	-	-	-	-	-	-	-	-	-	-	-	-	-	-	-	-	-	-
	721	-	-	-	-	-	-	-	-	-	-	-	-	-	-	-	-	-	-	-	-	-	-
	722	-	-	-	-	-	-	-	-	-	-	-	-	-	-	-	-	-	-	-	-	-	-
	723	-	-	-	-	-	-	-	-	-	-	-	-	-	-	-	-	-	-	-	-	-	-
	724	-	-	-	-	-	-	-	-	-	-	-	-	-	-	-	-	-	-	-	-	-	-
	725	-	-	-	-	-	-	-	-	-	-	-	-	-	-	-	-	-	-	-	-	-	-
	726	-	-	-	-	-	-	-	-	-	-	-	-	-	-	-	-	-	-	-	-	-	-
	727	-	-	-	-	-	-	-	-	-	-	-	-	-	-	-	-	-	-	-	-	-	-
	728	-	-	-	-	-	-	-	-	-	-	-	-	-	-	-	-	-	-	-	-	-	-
	729	-	-	-	-	-	-	-	-	-	-	-	-	-	-	-	-	-	-	-	-	-	-
	730	-	-	-	-	-	-	-	-	-	-	-	-	-	-	-	-	-	-	-	-	-	-
	731	-	-	-	-	-	-	-	-	-	-	-	-	-	-	-	-	-	-	-	-	-	-
	732	-	-	-	-	-	-	-	-	-	-	-	-	-	-	-	-	-	-	-	-	-	-
	733	-	-	-	-	-	-	-	-	-	-	-	-	-	-	-	-	-	-	-	-	-	-
	734	-	-	-	-	-	-	-	-	-	-	-	-	-	-	-	-	-	-	-	-	-	-
	735	-	-	-	-	-	-	-	-	-	-	-	-	-	-	-	-	-	-	-	-	-	-
	736	-	-	-	-	-	-	-	-	-	-	-	-	-	-	-	-	-	-	-	-	-	-
	737	-	-	-	-	-	-	-	-	-	-	-	-	-	-	-	-	-	-	-	-	-	-
	738	-	-	-	-	-	-	-	-	-	-	-	-	-	-	-	-	-	-	-	-	-	-
	739	-	-	-	-	-	-	-	-	-	-	-	-	-	-	-	-	-	-	-	-	-	-
	740	-	-	-	-	-	-	-	-	-	-	-	-	-	-	-	-	-	-	-	-	-	-
	741	-	-	-	-	-	-	-	-	-	-	-	-	-	-	-	-	-	-	-	-	-	-
	742	-	-	-	-	-	-	-	-	-	-	-	-	-	-	-	-	-	-	-	-	-	-
	743	-	-	-	-	-	-	-	-	-	-	-	-	-	-	-	-	-	-	-	-	-	-
	744	-	-	-	-	-	-	-	-	-	-	-	-	-	-	-	-	-	-	-	-	-	-
	745	-	-	-	-	-	-	-	-	-	-	-	-	-	-	-	-	-	-	-	-	-	-
	746	-	-	-	-	-	-	-	-	-	-	-	-	-	-	-	-	-	-	-	-	-	-
	747	-	-	-	-	-	-	-	-	-	-	-	-	-	-	-	-	-	-	-	-	-	-
	748	-	-	-	-	-	-	-	-	-	-	-	-	-	-	-	-	-	-	-	-	-	-
	749	-	-	-	-	-	-	-	-	-	-	-	-	-	-	-	-	-	-	-	-	-	-
	750	-	-	-	-	-	-	-	-	-	-	-	-	-	-	-	-	-	-	-	-	-	-
	751	-	-	-	-	-	-	-	-	-	-	-	-	-	-	-	-	-	-	-	-	-	-
	752	-	-	-	-	-	-	-	-	-	-	-	-	-	-	-	-	-	-	-	-	-	-
	753	-	-	-	-	-	-	-	-	-	-	-	-	-	-	-	-	-	-	-	-	-	-
	754	-	-	-	-	-	-	-	-	-	-	-	-	-	-	-	-	-	-	-	-	-	-
	755	-	-	-	-	-	-	-	-	-	-	-	-	-	-	-	-	-	-	-	-	-	-
	756	-	-	-	-	-	-	-	-	-	-	-	-	-	-	-	-	-	-	-	-	-	-
	757	-	-	-	-	-	-	-	-	-	-	-	-	-	-	-	-	-	-	-	-	-	-
	758	-	-	-	-	-	-	-	-	-	-	-	-	-	-	-	-	-	-	-	-	-	-
	759	-	-	-	-	-	-	-	-	-	-	-	-	-	-	-	-	-	-	-	-	-	-
	760	-	-	-	-	-	-	-	-	-	-	-	-	-	-	-	-	-	-	-	-	-	-
	761	-	-	-	-	-	-	-	-	-	-	-	-	-	-	-	-	-	-	-	-	-	-
	762	-	-	-	-	-	-	-	-	-	-	-	-	-	-	-	-	-	-	-	-	-	-
	763	-	-	-	-	-	-	-	-	-	-	-	-	-	-	-	-	-	-	-	-	-	-
	764	-	-	-	-	-	-	-	-	-	-	-	-	-	-	-	-	-	-	-	-	-	-
	765	-	-	-	-	-	-	-	-	-	-	-	-	-	-	-	-	-	-	-	-	-	-
	766	-	-	-	-	-	-	-	-	-	-	-	-	-	-	-	-	-	-	-	-	-	-
	767	-	-	-	-	-	-	-	-	-	-	-	-	-	-	-	-	-	-	-	-	-	-
	768	-	-	-	-	-	-	-	-	-	-	-	-	-	-	-	-	-	-	-	-	-	-
	769	-	-	-	-	-	-	-	-	-	-	-	-	-	-	-	-	-	-	-	-	-	-
	770	-	-	-	-	-	-	-	-	-	-	-	-	-	-	-	-	-	-	-	-	-	-
	771	-	-	-	-	-	-	-	-	-	-	-	-	-	-	-	-	-	-	-	-	-	-
	772	-	-	-	-	-	-	-	-	-	-	-	-	-	-	-	-	-	-	-	-	-	-
	773	-	-	-	-	-	-	-	-	-	-	-	-	-	-	-	-	-	-	-	-	-	-
	774	-	-	-	-	-	-	-	-	-	-	-	-	-	-	-	-	-	-	-	-	-	-
	775	-	-	-	-	-	-	-	-	-	-	-	-	-	-	-	-	-	-	-	-	-	-
	776	-	-	-	-	-	-	-	-	-	-	-	-	-	-	-	-	-	-	-	-	-	-
	777	-	-	-	-	-	-	-	-	-	-	-	-	-	-	-	-	-	-	-	-	-	-
	778	-	-	-	-	-	-	-	-	-	-	-	-	-	-	-	-	-	-	-	-	-	-
	779	-	-	-	-	-	-	-	-	-	-	-	-	-	-	-	-	-	-	-	-	-	-
	780	-	-	-	-	-	-	-	-	-	-	-	-	-	-	-	-	-	-	-	-	-	-
	781	-	-	-	-	-	-	-	-	-	-	-	-	-	-	-	-	-	-	-	-	-	-
	782	-	-	-	-	-	-	-	-	-	-	-	-	-	-	-	-	-	-	-	-	-	-
	783	-	-	-	-	-	-	-	-	-	-	-	-	-	-	-	-	-	-	-	-	-	-
	784	-	-	-	-	-	-	-	-	-	-	-	-	-	-	-	-	-	-	-	-	-	-
	785	-	-	-	-	-	-	-	-	-	-	-	-	-	-	-	-	-	-	-	-	-	-
	786	-	-	-	-	-	-	-	-	-	-	-	-	-	-	-	-	-	-	-	-	-	-
	787	-	-	-	-	-	-	-	-	-	-	-	-	-	-	-	-	-	-	-	-	-	-
	788	-	-	-	-	-	-	-	-	-	-	-	-	-	-	-	-	-	-	-	-	-	-
	789	-	-	-	-	-	-	-	-	-	-	-	-	-	-	-	-	-	-	-	-	-	-
	790	-	-	-	-	-	-	-	-	-	-	-	-	-	-	-	-	-	-	-	-	-	-
	791	-	-	-	-	-	-	-	-	-	-	-	-	-	-	-	-	-	-	-	-	-	-
	792	-	-	-	-	-	-	-	-	-	-	-	-	-	-	-	-	-	-	-	-	-	-
	793	-	-	-	-	-	-	-	-	-	-	-	-	-	-	-	-	-	-	-	-	-	-
	794	-	-	-	-	-	-	-	-	-	-	-	-	-	-	-	-	-	-	-	-	-	-
	795	-	-	-	-	-	-	-	-	-	-	-	-	-	-	-	-	-	-	-	-	-	-
	796	-	-	-	-	-	-	-	-	-	-	-	-	-	-	-	-	-	-	-	-	-	-
	797	-	-	-	-	-	-	-	-	-	-	-	-	-	-	-	-	-	-	-	-	-	-
	798	-	-	-	-	-	-	-	-	-	-	-	-	-	-	-	-	-	-	-	-	-	-
	799	-	-	-	-	-	-	-	-	-	-	-	-	-	-	-	-	-	-	-	-	-	-
	800	-	-	-	-	-	-	-	-	-	-	-	-	-	-	-	-	-	-	-	-	-	-
	801	-	-	-	-	-	-	-	-	-	-	-	-	-	-	-	-	-	-	-	-	-	-
	802	-	-	-	-	-	-	-	-	-	-	-	-	-	-	-	-	-	-	-	-	-	-
	803	-	-	-	-	-	-	-	-	-	-	-	-	-	-	-	-	-	-	-	-	-	-
	804	-	-	-	-	-	-	-	-	-	-	-	-	-	-	-	-	-	-	-	-	-	-
	805	-	-	-	-	-	-	-	-	-	-	-	-	-	-	-	-	-	-	-	-	-	-
	806	-	-	-	-	-	-	-	-	-	-	-	-	-	-	-	-	-	-	-	-	-	-
	807	-	-	-	-	-	-	-	-	-	-	-	-	-	-	-	-	-	-	-	-	-	-
	808	-	-	-	-	-	-	-	-	-	-	-	-	-	-	-	-	-	-	-	-	-	-
	809	-	-	-	-	-	-	-	-	-	-	-	-	-	-	-	-	-	-	-	-	-	-
	810	-	-	-	-	-	-	-	-	-	-	-	-	-	-	-	-	-	-	-	-	-	-
	811	-	-	-	-	-	-	-	-	-	-	-	-	-	-	-	-	-	-	-	-	-	-
	812	-	-	-	-	-	-	-	-	-	-	-	-	-	-	-	-	-	-	-	-	-	-
	813	-	-	-	-	-	-	-	-	-	-	-	-	-	-	-	-	-	-	-	-	-	-
	814	-	-	-	-	-	-	-	-	-	-	-	-	-	-	-	-	-	-	-	-	-	-
	815	-	-	-	-	-	-	-	-	-	-	-	-	-	-	-	-	-	-	-	-	-	-
	816	-	-	-	-	-	-	-	-	-	-	-	-	-	-	-	-	-	-	-	-	-	-
	817	-	-	-	-	-	-	-	-	-	-	-	-	-	-	-	-	-	-	-	-	-	-
	818	-	-	-	-	-	-	-	-	-	-	-	-	-	-	-	-	-	-	-	-	-	-
	819	-	-	-	-	-	-	-	-	-	-	-	-	-	-	-	-	-	-	-	-	-	-
	820	-	-	-	-	-	-	-	-	-	-	-	-	-	-	-	-	-	-	-	-	-	-
	821	-	-	-	-	-	-	-	-	-	-	-	-	-	-	-	-	-	-	-	-	-	-
	822	-	-	-	-	-	-	-	-	-	-	-	-	-	-	-	-	-	-	-	-	-	-
	823	-	-	-	-	-	-	-	-	-	-	-	-	-	-	-	-	-	-	-	-	-	-
	824	-	-	-	-	-	-	-	-	-	-	-	-	-	-	-	-	-	-	-	-	-	-
	825	-	-	-	-	-	-	-	-	-	-	-	-	-	-	-	-	-	-	-	-	-	-
	826	-	-	-	-	-	-	-	-	-	-	-	-	-	-	-	-	-	-	-	-	-	-
	827	-	-	-	-	-	-	-	-	-	-	-	-	-	-	-	-	-	-	-	-	-	-
	828	-	-	-	-	-	-	-	-	-	-	-	-	-	-	-	-	-	-	-	-	-	-
	829	-	-	-	-	-	-	-	-	-	-	-	-	-	-	-	-	-	-	-	-	-	-
	830	-	-	-	-	-	-	-	-	-	-	-	-	-	-	-	-	-	-	-	-	-	-
	831	-	-	-	-	-	-	-	-	-	-	-	-	-	-	-	-	-	-	-	-	-	-
	832	-	-	-	-	-	-	-	-	-	-	-	-	-	-	-	-	-	-	-	-	-	-
	833	-	-	-	-	-	-	-	-	-	-	-	-	-	-	-	-	-	-	-	-	-	-
	834	-	-	-	-	-	-	-	-	-	-	-	-	-	-	-	-	-	-	-	-	-	-
	835	-	-	-	-	-	-	-	-	-	-	-	-	-	-	-	-	-	-	-	-	-	-
	836	-	-	-	-	-	-	-	-	-	-	-	-	-	-	-	-	-	-	-	-	-	-
	837	-	-	-	-	-	-	-	-	-	-	-	-	-	-	-	-	-	-	-	-	-	-
	838	-	-	-	-	-	-	-	-	-	-	-	-	-	-	-	-	-	-	-	-	-	-
	839	-	-	-	-	-	-	-	-	-	-	-	-	-	-	-	-	-	-	-	-	-	-
	840	-	-	-	-	-	-	-	-	-	-	-	-	-	-	-	-	-	-	-	-	-	-
	841	-	-	-	-	-	-	-	-	-	-	-	-	-	-	-	-	-	-	-	-	-	-
	842	-	-	-	-	-	-	-	-	-	-	-	-	-	-	-	-	-	-	-	-	-	-
	843	-	-	-	-	-	-	-	-	-	-	-	-	-	-	-	-	-	-	-	-	-	-
	844	-	-	-	-	-	-	-	-	-	-	-	-	-	-	-	-	-	-	-	-	-	-
	845	-	-	-	-	-	-	-	-	-	-	-	-	-	-	-	-	-	-	-	-	-	-
	846	-	-	-	-	-	-	-	-	-	-	-	-	-	-	-	-	-	-	-	-	-	-
	847	-	-	-	-	-	-	-	-	-	-	-	-	-	-	-	-	-	-	-	-	-	-
	848	-	-	-	-	-	-	-	-	-	-	-	-	-	-	-	-	-	-	-	-	-	-
	849	-	-	-	-	-	-	-	-	-	-	-	-	-	-	-	-	-	-	-	-	-	-
	850	-	-	-	-	-	-	-	-	-	-	-	-	-	-	-	-	-	-	-	-	-	-
	851	-	-	-	-	-	-	-	-	-	-	-	-	-	-	-	-	-	-	-	-	-	-
	852	-	-	-	-	-	-	-	-	-	-	-	-	-	-	-	-	-	-	-	-	-	-
	853	-	-	-	-	-	-	-	-	-	-	-	-	-	-	-	-	-	-	-	-	-	-
	854	-	-	-	-	-	-	-	-	-	-	-	-	-	-	-	-	-	-	-	-	-	-
	855	-	-	-	-	-	-	-	-	-	-	-	-	-	-	-	-	-	-	-	-	-	-
	856	-	-	-	-	-	-	-	-	-	-	-	-	-	-	-	-	-	-	-	-	-	-
	857	-	-	-	-	-	-	-	-	-	-	-	-	-	-	-	-	-	-	-	-	-	-
	858	-	-	-	-	-	-	-	-	-	-	-	-	-	-	-	-	-	-	-	-	-	-
	859	-	-	-	-	-	-	-	-	-	-	-	-	-	-	-	-	-	-	-	-	-	-
	860	-	-	-	-	-	-	-	-	-	-	-	-	-	-	-	-	-	-	-	-	-	-
	861	-	-	-	-	-	-	-	-	-	-	-	-	-	-	-	-	-	-	-	-	-	-
	862	-	-	-	-	-	-	-	-	-	-	-	-	-	-	-	-	-	-	-	-	-	-
	863	-	-	-	-	-	-	-	-	-	-	-	-	-	-	-	-	-	-	-	-	-	-
	864	-	-	-	-	-	-	-	-	-	-	-	-	-	-	-	-	-	-	-	-	-	-
	865	-	-	-	-	-	-	-	-	-	-	-	-	-	-	-	-	-	-	-	-	-	-
	866	-	-	-	-	-	-	-	-	-	-	-	-	-	-	-	-	-	-	-	-	-	-
	867	-	-	-	-	-	-	-	-	-	-	-	-	-	-	-	-	-	-	-	-	-	-
	868	-	-	-	-	-	-	-	-	-	-	-	-	-	-	-	-	-	-	-	-	-	-
	869	-	-	-	-	-	-	-	-	-	-	-	-	-	-	-	-	-	-	-	-	-	-
	870	-	-	-	-	-	-	-	-	-	-	-	-	-	-	-	-	-	-	-	-	-	-
	871	-	-	-	-	-	-	-	-	-	-	-	-	-	-	-	-	-	-	-	-	-	-
	872	-	-	-	-	-	-	-	-	-	-	-	-	-	-	-	-	-	-	-	-	-	-
	873	-	-	-	-	-	-	-	-	-	-	-	-	-	-	-	-	-	-	-	-	-	-
	874	-	-	-	-	-	-	-	-	-	-	-	-	-	-	-	-	-	-	-	-	-	-
	875	-	-	-	-	-	-	-	-	-	-	-	-	-	-	-	-	-	-	-	-	-	-
	876	-	-	-	-	-	-	-	-	-	-	-	-	-	-	-	-	-	-	-	-	-	-
	877	-	-	-	-	-	-	-	-	-	-	-	-	-	-	-	-	-	-	-	-	-	-
	878	-	-	-	-	-	-	-	-	-	-	-	-	-	-	-	-	-	-	-	-	-	-
	879	-	-	-	-	-	-	-	-	-	-	-	-	-	-	-	-	-	-	-	-	-	-
	880	-	-	-	-	-	-	-	-	-	-	-	-	-	-	-	-	-	-	-	-	-	-
	881	-	-	-	-	-	-	-	-	-	-	-	-	-	-	-	-	-	-	-	-	-	-
	882	-	-	-	-	-	-	-	-	-	-	-	-	-	-	-	-	-	-	-	-	-	-
	883	-	-	-	-	-	-	-	-	-	-	-	-	-	-	-	-	-	-	-	-	-	-
	884	-	-	-	-	-	-	-	-	-	-	-	-	-	-	-	-	-	-	-	-	-	-
	885	-	-	-	-	-	-	-	-	-	-	-	-	-	-	-	-	-	-	-	-	-	-
	886	-	-	-	-	-	-	-	-	-	-	-	-	-	-	-	-	-	-	-	-	-	-
	887	-	-	-	-	-	-	-	-	-	-	-	-	-	-	-	-	-	-	-	-	-	-
	888	-	-	-	-	-	-	-	-	-	-	-	-	-	-	-	-	-	-	-	-	-	-
	889	-	-	-	-	-	-	-	-	-	-	-	-	-	-	-	-	-	-	-	-	-	-
	890	-	-	-	-	-	-	-	-	-	-	-	-	-	-	-	-	-	-	-	-	-	-
	891	-	-	-	-	-	-	-	-	-	-	-	-	-	-	-	-	-	-	-	-	-	-
	892	-	-	-	-	-	-	-	-	-	-	-	-	-	-	-	-	-	-	-	-	-	-
	893	-	-	-	-	-	-	-	-	-	-	-	-	-	-	-	-	-	-	-	-	-	-
	894	-	-	-	-	-	-	-	-	-	-	-	-	-	-	-	-	-	-	-	-	-	-
	895	-	-	-	-	-	-	-	-	-	-	-	-	-	-	-	-	-	-	-	-	-	-
	896	-	-	-	-	-	-	-	-	-	-	-	-	-	-	-	-	-	-	-	-	-	-
	897	-	-	-	-	-	-	-	-	-	-	-	-	-	-	-	-	-	-	-	-	-	-
	898	-	-	-	-	-	-	-	-	-	-	-	-	-	-	-	-	-	-	-	-	-	-
	899	-	-	-	-	-	-	-	-	-	-	-	-	-	-	-	-	-	-	-	-	-	-
	900	-	-	-	-	-	-	-	-	-	-	-	-	-	-	-	-	-	-	-	-	-	-
	901	-	-	-	-	-	-	-	-	-	-	-	-	-	-	-	-	-	-	-	-	-	-
	902	-	-	-	-	-	-	-	-	-	-	-	-	-	-	-	-	-	-	-	-	-	-
	903	-	-	-	-	-	-	-	-	-	-	-	-	-	-	-	-	-	-	-	-	-	-
	904	-	-	-	-	-	-	-	-	-	-	-	-	-	-	-	-	-	-	-	-	-	-
	905	-	-	-	-	-	-	-	-	-	-	-	-	-	-	-	-	-	-	-	-	-	-
	906	-	-	-	-	-	-	-	-	-	-	-	-	-	-	-	-	-	-	-	-	-	-
	907	-	-	-	-	-	-	-	-	-	-	-	-	-	-	-	-	-	-	-	-	-	-
	908	-	-	-	-	-	-	-	-	-	-	-	-	-	-	-	-	-	-	-	-	-	-
	909	-	-	-	-	-	-	-	-	-	-	-	-	-	-	-	-	-	-	-	-	-	-
	910	-	-	-	-	-	-	-	-	-	-	-	-	-	-	-	-	-	-	-	-	-	-
	911	-	-	-	-	-	-	-	-	-	-	-	-	-	-	-	-	-	-	-	-	-	-
	912	-	-	-	-	-	-	-	-	-	-	-	-	-	-	-	-	-	-	-	-	-	-
	913	-	-	-	-	-	-	-	-	-	-	-	-	-	-	-	-	-	-	-	-	-	-
	914	-	-	-	-	-	-	-	-	-	-	-	-	-	-	-	-	-	-	-	-	-	-
	915	-	-	-	-	-	-	-	-	-	-	-	-	-	-	-	-	-	-	-	-	-	-
	916	-	-	-	-	-	-	-	-	-	-	-	-	-	-	-	-	-	-	-	-	-	-
	917	-	-	-	-	-	-	-	-	-	-	-	-	-	-	-	-	-	-	-	-	-	-
	918	-	-	-	-	-	-	-	-	-	-	-	-	-	-	-	-	-	-	-	-	-	-
	919	-	-	-	-	-	-	-	-	-	-	-	-	-	-	-	-	-	-	-	-	-	-
	920	-	-	-	-	-	-	-	-	-	-	-	-	-	-	-	-	-	-	-	-	-	-
	921	-	-	-	-	-	-	-	-	-	-	-	-	-	-	-	-	-	-	-	-	-	-
	922	-	-	-	-	-	-	-	-	-	-	-	-	-	-	-	-	-	-	-	-	-	-
	923	-	-	-	-	-	-	-	-	-	-	-	-	-	-	-	-	-	-	-	-	-	-
	924	-	-	-	-	-	-	-	-	-	-	-	-	-	-	-	-	-	-	-	-	-	-
	925	-	-	-	-	-	-	-	-	-	-	-	-	-	-	-	-	-	-	-	-	-	-
	926	-	-	-	-	-	-	-	-	-	-	-	-	-	-	-	-	-	-	-	-	-	-
	927	-	-	-	-	-	-	-	-	-	-	-	-	-	-	-	-	-	-	-	-	-	-
	928	-	-	-	-	-	-	-	-	-	-	-	-	-	-	-	-	-	-	-	-	-	-
	929	-	-	-	-	-	-	-	-	-	-	-	-	-	-	-	-	-	-	-	-	-	-
	930	-	-	-	-	-	-	-	-	-	-	-	-	-	-	-	-	-	-	-	-	-	-
	931	-	-	-	-	-	-	-	-	-	-	-	-	-	-	-	-	-	-	-	-	-	-
	932	-	-	-	-	-	-	-	-	-	-	-	-	-	-	-	-	-	-	-	-	-	-
	933	-	-	-	-	-	-	-	-	-	-	-	-	-	-	-	-	-	-	-	-	-	-
	934	-	-	-	-	-	-	-	-	-	-	-	-	-	-	-	-	-	-	-	-	-	-
	935	-	-	-	-	-	-	-	-	-	-	-	-	-	-	-	-	-	-	-	-	-	-
	936	-	-	-	-	-	-	-	-	-	-	-	-	-	-	-	-	-	-	-	-	-	-
	937	-	-	-	-	-	-	-	-	-	-	-	-	-	-	-	-	-	-	-	-	-	-
	938	-	-	-	-	-	-	-	-	-	-	-	-	-	-	-	-	-	-	-	-	-	-
	939	-	-	-	-	-	-	-	-	-	-	-	-	-	-	-	-	-	-	-	-	-	-
	940	-	-	-	-	-	-	-	-	-	-	-	-	-	-	-	-	-	-	-	-	-	-
	941	-	-	-	-	-	-	-	-	-	-	-	-	-	-	-	-	-	-	-	-	-	-
	942	-	-	-	-	-	-	-	-	-	-	-	-	-	-	-	-	-	-	-	-	-	-
	943	-	-	-	-	-	-	-	-	-	-	-	-	-	-	-	-	-	-	-	-	-	-
	944	-	-	-	-	-	-	-	-	-	-	-	-	-	-	-	-	-	-	-	-	-	-
	945	-	-	-	-	-	-	-	-	-	-	-	-	-	-	-	-	-	-	-	-	-	-
	946	-	-	-	-	-	-	-	-	-	-	-	-	-	-	-	-	-	-	-	-	-	-
	947	-	-	-	-	-	-	-	-	-	-	-	-	-	-	-	-	-	-	-	-	-	-
	948	-	-	-	-	-	-	-	-	-	-	-	-	-	-	-	-	-	-	-	-	-	-
[truncated: 53 more rows]

## Sheet: Constants
	Input data: constants
	Isotope	T1/2	Decay constant		Alpha Particle Energy			Average Beta Particle Energy		Branch ratio		Potential Alpha Energy/Nuclide
			-	(s-1)	-	(MeV)	(µJ)	(MeV)	(µJ)	-	-	-	(µJ)
	222Rn	3.823 d	l1	2.09849e-06		5.489	8.79411e-07	-	-	e1	1
	218Po (RaA)	3.05 m	l2	0.003727	EA	6.002	9.616e-07	-	-	e2	1	E2	2.1932e-06
	214Pb (RaB)	26.80 m	l3	0.000431	-	-	-	0.699736	1.12107e-07	e3	1	E3	1.2316e-06
	214Bi (RaC)	19.70 m	l4	0.000581	-	-	-	1.44477	2.31471e-07	e4	1	E4	1.2316e-06
	214Po (RaC')	1.6410-4 s	l5	4220	EC'	7.687	1.2316e-06	-	-	e5	1	E5	1.2316e-06
	Isotope	T1/2	Decay constant		Alpha Particle Energy			Average Beta Particle Energy		Branch ratio		Potential Alpha Energy/Nuclide
			-	(s-1)	-	(MeV)	(µJ)	(MeV)	(µJ)	-	-	-	(µJ)
	220Rn	55.6 s	l1	0.0124667		6.288	1.00749e-06	-	-	e1	1
	216Po (ThA)	0.158 s	l2	4.78	EA	6.778	1.086e-06	-	-	e2	1	E2	2.33633e-06
	212Pb (ThB)	10.64 h	l3	1.81e-05	-	-	-	0.355245	5.69189e-08	e3	1	E3	1.25033e-06
	212Bi (ThC)	60.5 m	l4	0.0001908	EC	6.061	9.711e-07	2.19507	3.51704e-07	e4	1	E4	1.25033e-06
	212Po (ThC')	3.0410-4 s	l5A	2320000	EC'	8.784	1.4074e-06	-	-	e5A	0.64	E5A	1.4074e-06
	208Tl (ThC'')	3.1 m	l5B	0.003813	-	-	-	1.52086	2.43679e-07	e5B	0.36	E5B	0
	Radionuclide	Radiation	Energy	Absolute efficiency	Radiation range (β, g, X : half-way radiation range)
					Air		Aluminum
			MeV	%	g/cm2	cm	g/cm2	cm
	222Rn	α	5.49	99.9	0.005	4	0.007	0.002
	218Po (RaA)	α	6.002	100	0.006	4.6	0.008	0.003
	214Pb (RaB)	β	0.672	48.9	0.245	189	0.245	0.09
		β	0.729	42.2	0.273	211	0.273	0.1
		β	1.024	6.3	0.425	328	0.425	0.156
		X	0.077	8	4.105	3175	3.338	1.227
		γ	0.242	7.4	5.961	4610	6.057	2.227
		γ	0.295	19.3	6.43	4973	6.608	2.429
		γ	0.352	37.6	6.879	5320	7.064	2.597
	214Bi (RaC)	β	1.068	5.7	0.445	346	0.445	0.165
		β	1.425	8.2	0.638	494	0.638	0.235
		β	1.507	17	0.683	528	0.683	0.251
		β	1.542	17.8	0.701	542	0.701	0.258
		β	1.894	7.4	0.892	690	0.892	0.328
		β	3.275	18.2	1.63	1260	1.63	0.599
		γ	0.609	46.1	8.633	6677	8.948	3.29
		γ	1.12	15.1	11.43	8840	11.816	4.344
		γ	1.238	5.8	11.985	9269	12.384	4.553
		γ	1.764	15.4	14.518	11228	14.952	5.497
		γ	2.204	5.1	16.292	12600	16.699	6.139
	214Po (RaC')	α	7.687	100	0.009	6.9	0.011	0.004
	Radionuclide	Radiation	Energy	Absolute efficiency	Radiation range (β, γ, X : half-way radiation range)
					Air		Aluminum
			MeV	%	g/cm2	cm	g/cm2	cm
	220Rn	α	6.288	99.9	0.006	5	0.008	0.003
	216Po (ThA)	α	6.778	100	0.007	5.6	0.009	0.003
	212Pb (ThB)	β	0.159	5.2	0.029	22	0.029	0.011
		β	0.335	82.5	0.092	71	0.092	0.034
		β	0.574	12.3	0.198	153	0.198	0.073
		X	0.011	5.9	0.176	136	0.033	0.012
		X	0.08	27.9	4.176	3229	3.519	1.294
		γ	0.239	43.3	5.937	4591	6.028	2.216
	212Bi (ThC)	α	6.051	25.1	0.006	4.7	0.008	0.003
		α	6.09	9.7	0.006	4.7	0.008	0.003
		β	2.254	55.5	1.086	840	1.086	0.399
		γ	0.727	6.6	9.345	7227	9.653	3.549
	212Po (ThC')	a	8.784	100	0.011	8.6	0.014	0.005
	208Tl (ThC'')	β	1.293	24.5	0.567	439	0.567	0.209
		β	1.526	21.8	0.692	536	0.692	0.255
		β	1.803	48.7	0.843	649	0.839	0.31
		γ	0.277	6.3	6.263	4843	6.41	2.357
		γ	0.511	22.6	8.043	6220	8.283	3.045
		γ	0.583	84.5	8.504	6577	8.773	3.226
		γ	0.861	12.4	10.129	7833	10.471	3.85
	End

## Sheet: Formants
	Formants
	Formant name				Value set	Present formant value
	ComboBox01: Radon|type of analysis				Single injection of Radon	Inflow of Radon
					Constant Radon concentration
					Inflow of Radon
						Variant: Inflow of Radon
	Figures titles (Radon)				Activity concentration of Radon and its progeny
					Potential alpha energy concentration of Radon progeny
					Percentage of Radon progeny in the total PAEC
	ComboBox02: Radon|Time unit				Microseconds	Hours
					Milliseconds
					Seconds
					Minutes
					Hours
					Days
						Time (Hours)
	ComboBox03: Radon chart resolution				10	500
					50
					100
					200
					300
					400
					500
					600
					700
					800
					900
					1000
	ComboBox04: Thoron|type of analysis				Single injection of Thoron	Inflow of Thoron
					Constant Thoron concentration
					Inflow of Thoron
						Variant: Inflow of Thoron
	Figures titles (Thoron)				Activity concentration of Thoron and its progeny
					Potential alpha energy concentration of Thoron progeny
					Percentage of Thoron progeny in the total PAEC
	ComboBox05: Thoron|Time unit				Microseconds	Hours
					Milliseconds
					Seconds
					Minutes
					Hours
					Days
						Time (Hours)
	ComboBox06: Thoron chart resolution				10	50
					50
					100
					200
					300
					400
					500
					600
					700
					800
					900
					1000
	CheckBox1: Smoothed lines of the Chart1					TRUE
	CheckBox2: Smoothed lines of the Chart2					FALSE
	CheckBox3: Smoothed lines of the Chart3					FALSE
	CheckBox4: Smoothed lines of the Chart4					FALSE
	CheckBox5: Smoothed lines of the Chart5					FALSE
	CheckBox6: Smoothed lines of the Chart6					FALSE
	End

## Sheet: Explanation
	Excel cells
	Description celles
	Only green cells can be filled in. The entered values influence the calculation.								→	Incorrect value
	Formants: Names of option can be changed. However the calculation process will follow its original meaning except for cells related to chart resolution									Incorrect value
	Cells containing formulas: Don't modify it !!!
	Cells containing formulas: Don't modify it !!!
	Cells containing formulas, that do not affect the calculations
	Abbreviations
	EEC - Equilibrium equivalent concentration
	PAEC - Potential alpha energy concentration
	Warnings
	Selecting "Smooth line" may distort sometimes the true course of the curve
	For higher graph resolutions, the computational actions take longer and the chart after changing the parameters may be distorted at first. It depends on the performance of the computer. Then more than one click on the "Refresh chart" option may help.
